# Supplementary material for: qtlXplorer: an online systems genetics browser in the Eucalyptus Genome Integrative Explorer (EucGenIE)
Source: BMC Bioinformatics. 2021 Dec 15;22:595. doi: 10.1186/s12859-021-04514-9 (PMC8672637; doi:10.1186/s12859-021-04514-9)
Supplement: Supplementary file 1 — Additional file 1: Table S1. Metadata for RNA-seq datasets integrated in EucGenIE. In total 355 transcriptome datasets were integrated: 42 exAtlas datasets, 30 biotic interactions datasets and 283 transcriptomes from different F2 backcross individuals. Table S2. The 44 laccase genes detected in Eucalyptus with their corresponding BLASTP, HMMER and SignalP results. Genes encoding proteins with the three truncated domains of a canonical LAC and predicted to have a signal peptide were considered for analysis in this study. Table S3. Expression values in transcripts per million (TPM) of the 59 LAC/PRX genes, in the E. grandis exAtlas [35] and across biotic stress conditions [36–38]. Table S4. Secondary cell wall-related genes that were used for co-expression analysis. Table S5. Nine trait QTLs that co-locate with the eight LAC/PRX candidate genes from subnetwork 2 (Fig. 2, Table S3) or their eQTL positions. Table S6. Genes sharing eQTLs at the eleven eQTL positions associated with the eight LAC/PRX candidate genes from subnetwork 2 (Fig. 2, Additional file 1: Table S3). Table S7. Fisher's Exact Test results for enrichment of cell wall-related genes with eQTLs located at each of eleven eQTL positions, respectively, associated with the eight LAC/PRX candidate genes from subnetwork 2 (Fig. 2, Additional file 1: Table S3). Table S8. Transcription factors underlying the eleven eQTL peak positions associated with the eight LAC/PRX candidate genes from subnetwork 2 (Fig. 2, Additional file 1: Table S3). Table S9. Final score for ranking the eight LAC/PRX candidate genes from subnetwork 2 (Fig. 2, Additional file 1: Table S3) using multiple lines of evidence. [file 12859_2021_4514_MOESM1_ESM.xlsx]

## Sheet: Table S1
Table S1. Metadata for RNAseq datasets integrated in EucGenIE. In total 355 transcriptome datasets were integrated: 42 exAtlas datasets, 30 biotic interactions datasets and 283 transcriptomes from different F2 backcross individuals.
Sample collection	Experiment name	Number of transcriptome datasets	Publication	Genotype	Tissues sampled	Experimental information
1	E. grandis x E. urophylla population transcriptomes: E. urophylla backcross	165	[1]	The F2 backcross population was generated from a cross between an E. grandis × E. urophylla F1 interspecific hybrid parent (GUSAP1, Sappi Forest Research, South Africa) and an unrelated E. urophylla parent (USAP1)	Immature xylem	﻿At 3 years old, immature xylem tissue was harvested from 156 individuals as previously described [2]. Samples were collected from 3-year-old trees over a 7.5-hour period between 09:00 and 16:30 hours for 3 days. Total RNA was isolated [3] and used for mRNA-Seq expression profiling (30 million; Illumina PE50, BGI Hong Kong).
1	E. grandis x E. urophylla population transcriptomes: E. grandis backcross	118	Christie et al. (unpublished)	The F2 backcross population was generated from a cross between an E. grandis × E. urophylla F1 interspecific hybrid parent (GUSAP1, Sappi Forest Research, South Africa) and an unrelated E. grandis parent (GSAP2)	Immature xylem	﻿At 3 years old, immature xylem tissue was harvested from 127 individuals as previously described [2]. Samples were collected from 3-year-old trees over a 7.5-hour period between 09:00 and 16:30 hours for 3 days. Total RNA was isolated (Chang et al., 1993) and used for mRNA-Seq expression profiling (30 million; Illumina PE50, BGI Hong Kong).
2	E. grandis tissues exAtlas: Seven tissues experiment	21	[4]	E. grandis TAG0014 clonal genotype	Immature xylem Phloem Young leaves Mature leaves Shoot tips Roots Flowers (bulk)	Three biological replicates per tissue were sampled. RNA sequencing was performed with 80 bp paired end reads (phloem, mature leaf, shoot tip), 76 bp paired end reads (flower (bulk), young leaf, immature xylem) and 49 bp paired end reads (root).
2	E. grandis tissues exAtlas: Flower development series	9	[4]	E. grandis TAG0014 clonal genotype	Flowers (stage1 – late) Flowers (stage2 – early) Flowers (stage2 – late)	Three biological replicates per flowering stage were sampled. RNA sequencing was performed with 80 bp paired end reads.
3	E. grandis x E. urophylla tissues exAtlas: Six tissues experiment	6	[5]	F1 Hybrid: E. grandis x E. urophylla (GUSAP1 clonal genotype)	Immature xylem Mature xylem Phloem Young leaves Mature leaves Shoot tips	One biological replicate for each of the six tissues were sampled, but multiple libraries were sequenced and combined for some tissues. RNA sequencing was performed with 50 bp paired end reads.
3	E. grandis x E. urophylla tissues exAtlas: Tension wood experiment	6	[6]	F1 Hybrid: E. grandis x E. urophylla (GUSAP1 clonal genotype)	Tension wood xylem (cambium) Upright control xylem (cambium)	Three biological replicates each were sampled for tension wood and upright control. RNA sequencing was performed with 72 bp single-end reads (tension wood) and 80 bp paired end reads (unbent control).
4	Biotic interactions: E. grandis - Leptocybe invasa	12	[7]	Compatible clone: E. grandis GC540 Incompatible clone: E. grandis TAG5	Leaf – resistant – infested Leaf – resistant – uninfested Leaf – susceptible – infested Leaf – susceptible – uninfested	Two years old ramets of compatible and incompatible E. grandis genotypes were grown in a field cage insectarium. After four months, the E. grandis clonal replicates were split into uninfested and infested groups comprising three biological replicates of six plants each. Infestation with L. invasa was natural and total RNA was extracted after seven days from leaf midrib tissue harbouring insect ov…
4	Biotic interactions: E. grandis - Chrysoporthe austroafricana	12	[8]	Compatible (susceptible) clone: E. grandis ZG14 Incompatible (resistant) clone: E. grandis TAG5	Stem – resistant – inoculated Stem – resistant – mock inoculated Stem – susceptible – inoculated Stem – susceptible – mock inoculated	Stems of one-year-old clones were inoculated. Control ramets (three biological replicates) were mock inoculated with sterile 2% MEA agar plugs, while inoculated ramets (three biological replicates) were challenged with the fungal pathogen C. austroafricana. Total RNA was extracted after 3 days from a stem segment on either side of the inoculation zone. RNA sequencing was performed with 50 bp pair…
4	Biotic interactions: E. nitens - Phytophthora cinnamomi	6	[9]	Compatible (susceptible) clone: E. nitens	Stem – susceptible – inoculated Stem – susceptible – mock inoculated	Compatible third generation E. nitens seedling stems were inoculated with P. cinnamomi and mock inoculated with sterile cV8 agar plugs. Three biological replicates, from inoculated and mock-inoculated samples respectively, were sampled. Six trees were pooled per biological replicate. Total RNA was extracted at five weeks post inoculation from 1.5cm above and below the inoculation site. RNA sequen…
References:
1	Mizrachi E, Verbeke L, Christie N, Fierro AC, Mansfield SD, Davis MF. Network-based integration of systems genetics data reveals pathways associated with lignocellulosic biomass accumulation and processing. Proc Natl Acad Sci. 2017;114(5):1195–200.
2	Ranik M, Creux NM, Myburg AA. Within-tree transcriptome profiling in wood-forming tissues of a fast-growing Eucalyptus tree. Tree Physiol. 2005;26:365–75.
3	Chang S, Puryear J, Cairney J. A simple and efficient method for isolating RNA from pine trees. Plant Mol Biol Report. 1993;11(2):113–6.
4	Vining K, Romanel E, Jones R. The floral transcriptome of Eucalyptus grandis. New Phytol. 2014;206:1406–22.
5	Mizrachi E, Hefer CA, Ranik M, Joubert F, Myburg AA. De novo assembled expressed gene catalog of a fast-growing Eucalyptus tree produced by Illumina mRNA-Seq. BMC Genomics. 2010 Jan;11:681.
6	Mizrachi E, Maloney VJ, Silberbauer J, Hefer CA, Berger DK, Mansfield SD, et al. Investigating the molecular underpinnings underlying morphology and changes in carbon partitioning during tension wood formation in Eucalyptus. New Phytol. 2015;206(4):1351–63.
7	Oates CN, Külheim C, Myburg AA, Slippers B, Naidoo S. The transcriptome and terpene profile of Eucalyptus grandis reveals mechanisms of defense against the insect pest, Leptocybe invasa. Plant Cell Physiol. 2015;56(7):1418–28.
8	Mangwanda R, Myburg AA, Naidoo S. Transcriptome and hormone profiling reveals Eucalyptus grandis defence responses against Chrysoporthe austroafricana. BMC Genomics. 2015;16(1):1–13.
9	Meyer FE, Shuey LS, Naidoo S, Mamni T, Berger DK, Myburg AA, et al. Dual RNA-sequencing of Eucalyptus nitens during Phytophthora cinnamomi challenge reveals pathogen and host factors influencing compatibility. Front Plant Sci. 2016;7:191.

## Sheet: Table S2
Table S2. The 44 laccase genes detected in Eucalyptus with their corresponding BLASTP, HMMER and SignalP results. Genes encoding proteins with the three truncated domains of a canonical LAC and predicted to have a signal peptide were considered for analysis in this study.
SeqID	BLAST % identity AtLAC4	BLAST align length	BLAST E-value	BLAST bitscore	HMM domain	HMM name	HMM description	HMM start	HMM end	HMM length	HMM bitscore	HMM individual E-value	HMM conditional E-value	SignalP prediction	SignalP SP (Sec/SPI)	SignalP CS Position	Annotation: [1]
Eucgr.B02797.1	75.769	553	0	882	PF00394.22	Cu-oxidase	Multicopper oxidase	2	158	159	150.13	5.3e-44	8.9e-48	SP(Sec/SPI)	0.992382	CS pos: 21-22. VQG-RV. Pr: 0.8807	EgrLAC_putative
Eucgr.B02797.1	75.769	553	0	882	PF07731.14	Cu-oxidase_2	Multicopper oxidase	2	136	137	136.24	5.6e-40	9.4e-44	SP(Sec/SPI)	0.992382	CS pos: 21-22. VQG-RV. Pr: 0.8807	EgrLAC_putative
Eucgr.B02797.1	75.769	553	0	882	PF07732.15	Cu-oxidase_3	Multicopper oxidase	3	117	119	137.88	1.5e-40	2.6e-44	SP(Sec/SPI)	0.992382	CS pos: 21-22. VQG-RV. Pr: 0.8807	EgrLAC_putative
Eucgr.K03009.1	48.713	544	1.18e-171	502	PF00394.22	Cu-oxidase	Multicopper oxidase	3	159	159	155.63	1.1e-45	1.8e-49	SP(Sec/SPI)	0.989975	CS pos: 23-24. ASA-AI. Pr: 0.8567	EgrLAC46
Eucgr.K03009.1	48.713	544	1.18e-171	502	PF07731.14	Cu-oxidase_2	Multicopper oxidase	2	135	137	137.86	1.8e-40	3e-44	SP(Sec/SPI)	0.989975	CS pos: 23-24. ASA-AI. Pr: 0.8567	EgrLAC46
Eucgr.K03009.1	48.713	544	1.18e-171	502	PF07732.15	Cu-oxidase_3	Multicopper oxidase	2	118	119	139.45	5e-41	8.3e-45	SP(Sec/SPI)	0.989975	CS pos: 23-24. ASA-AI. Pr: 0.8567	EgrLAC46
Eucgr.E03932.1	43.646	543	3.64e-155	460	PF00394.22	Cu-oxidase	Multicopper oxidase	2	158	159	129.23	1.4e-37	2.4e-41	SP(Sec/SPI)	0.941634	CS pos: 20-21. AQG-KV. Pr: 0.8513	EgrLAC19
Eucgr.E03932.1	43.646	543	3.64e-155	460	PF07731.14	Cu-oxidase_2	Multicopper oxidase	3	135	137	129.28	8e-38	1.3e-41	SP(Sec/SPI)	0.941634	CS pos: 20-21. AQG-KV. Pr: 0.8513	EgrLAC19
Eucgr.E03932.1	43.646	543	3.64e-155	460	PF07732.15	Cu-oxidase_3	Multicopper oxidase	3	116	119	123.68	3.9e-36	6.4e-40	SP(Sec/SPI)	0.941634	CS pos: 20-21. AQG-KV. Pr: 0.8513	EgrLAC19
Eucgr.L00623.1	41.373	539	2.32e-143	431	PF07731.14	Cu-oxidase_2	Multicopper oxidase	6	136	137	132.87	6.2e-39	1e-42	SP(Sec/SPI)	0.824537	CS pos: 29-30. AQA-SD. Pr: 0.7779	EgrLAC_putative
Eucgr.L00623.1	41.373	539	2.32e-143	431	PF07732.15	Cu-oxidase_3	Multicopper oxidase	3	118	119	131.89	1.1e-38	1.8e-42	SP(Sec/SPI)	0.824537	CS pos: 29-30. AQA-SD. Pr: 0.7779	EgrLAC_putative
Eucgr.L00623.1	41.373	539	2.32e-143	431	PF00394.22	Cu-oxidase	Multicopper oxidase	2	159	159	110.81	6.7e-32	1.1e-35	SP(Sec/SPI)	0.824537	CS pos: 29-30. AQA-SD. Pr: 0.7779	EgrLAC_putative
Eucgr.H02579.1	40.727	550	4.1e-142	428	PF07731.14	Cu-oxidase_2	Multicopper oxidase	26	136	137	128.56	1.3e-37	2.2e-41	SP(Sec/SPI)	0.944729	CS pos: 29-30. AQA-KN. Pr: 0.6525	EgrLAC_putative
Eucgr.H02579.1	40.727	550	4.1e-142	428	PF07732.15	Cu-oxidase_3	Multicopper oxidase	4	118	119	130.05	4.1e-38	6.9e-42	SP(Sec/SPI)	0.944729	CS pos: 29-30. AQA-KN. Pr: 0.6525	EgrLAC_putative
Eucgr.H02579.1	40.727	550	4.1e-142	428	PF00394.22	Cu-oxidase	Multicopper oxidase	2	159	159	105.02	4e-30	6.8e-34	SP(Sec/SPI)	0.944729	CS pos: 29-30. AQA-KN. Pr: 0.6525	EgrLAC_putative
Eucgr.B02750.1	49.064	534	4.46e-168	493	PF07731.14	Cu-oxidase_2	Multicopper oxidase	2	135	137	138.63	1e-40	1.7e-44	SP(Sec/SPI)	0.955607	CS pos: 25-26. ASA-AV. Pr: 0.8052	EgrLAC6
Eucgr.B02750.1	49.064	534	4.46e-168	493	PF07732.15	Cu-oxidase_3	Multicopper oxidase	2	117	119	136.67	3.6e-40	6.1e-44	SP(Sec/SPI)	0.955607	CS pos: 25-26. ASA-AV. Pr: 0.8052	EgrLAC6
Eucgr.B02750.1	49.064	534	4.46e-168	493	PF00394.22	Cu-oxidase	Multicopper oxidase	2	158	159	129.73	1e-37	1.7e-41	SP(Sec/SPI)	0.955607	CS pos: 25-26. ASA-AV. Pr: 0.8052	EgrLAC6
Eucgr.B02751.1	49.064	534	1.03e-165	488	PF07731.14	Cu-oxidase_2	Multicopper oxidase	2	135	137	143.39	3.5e-42	5.9e-46	SP(Sec/SPI)	0.96788	CS pos: 27-28. ASA-AI. Pr: 0.5649	EgrLAC7
Eucgr.B02751.1	49.064	534	1.03e-165	488	PF00394.22	Cu-oxidase	Multicopper oxidase	1	158	159	137.78	3.4e-40	5.6e-44	SP(Sec/SPI)	0.96788	CS pos: 27-28. ASA-AI. Pr: 0.5649	EgrLAC7
Eucgr.B02751.1	49.064	534	1.03e-165	488	PF07732.15	Cu-oxidase_3	Multicopper oxidase	2	117	119	137.27	2.4e-40	4e-44	SP(Sec/SPI)	0.96788	CS pos: 27-28. ASA-AI. Pr: 0.5649	EgrLAC7
Eucgr.B02794.1	75.226	553	0	877	PF00394.22	Cu-oxidase	Multicopper oxidase	2	158	159	149.71	7.2e-44	1.2e-47	SP(Sec/SPI)	0.994047	CS pos: 21-22. VEA-RV. Pr: 0.9443	EgrLAC10
Eucgr.B02794.1	75.226	553	0	877	PF07732.15	Cu-oxidase_3	Multicopper oxidase	4	117	119	136.6	3.8e-40	6.4e-44	SP(Sec/SPI)	0.994047	CS pos: 21-22. VEA-RV. Pr: 0.9443	EgrLAC10
Eucgr.B02794.1	75.226	553	0	877	PF07731.14	Cu-oxidase_2	Multicopper oxidase	9	136	137	134.56	1.9e-39	3.1e-43	SP(Sec/SPI)	0.994047	CS pos: 21-22. VEA-RV. Pr: 0.9443	EgrLAC10
Eucgr.F04163.1	42.831	544	1.04e-156	465	PF07732.15	Cu-oxidase_3	Multicopper oxidase	3	117	119	134.35	1.9e-39	3.2e-43	SP(Sec/SPI)	0.968246	CS pos: 30-31. AHG-KV. Pr: 0.8955	EgrLAC33
Eucgr.F04163.1	42.831	544	1.04e-156	465	PF07731.14	Cu-oxidase_2	Multicopper oxidase	6	135	137	131.17	2.1e-38	3.5e-42	SP(Sec/SPI)	0.968246	CS pos: 30-31. AHG-KV. Pr: 0.8955	EgrLAC33
Eucgr.F04163.1	42.831	544	1.04e-156	465	PF00394.22	Cu-oxidase	Multicopper oxidase	3	159	159	124	5.9e-36	9.8e-40	SP(Sec/SPI)	0.968246	CS pos: 30-31. AHG-KV. Pr: 0.8955	EgrLAC33
Eucgr.G03028.1	67.754	552	0	806	PF00394.22	Cu-oxidase	Multicopper oxidase	3	158	159	139.42	1.1e-40	1.8e-44	SP(Sec/SPI)	0.813433	CS pos: 27-28. AAA-EG. Pr: 0.4581	EgrLAC34
Eucgr.G03028.1	67.754	552	0	806	PF07731.14	Cu-oxidase_2	Multicopper oxidase	2	136	137	133.64	3.6e-39	6e-43	SP(Sec/SPI)	0.813433	CS pos: 27-28. AAA-EG. Pr: 0.4581	EgrLAC34
Eucgr.G03028.1	67.754	552	0	806	PF07732.15	Cu-oxidase_3	Multicopper oxidase	4	117	119	134.7	1.5e-39	2.5e-43	SP(Sec/SPI)	0.813433	CS pos: 27-28. AAA-EG. Pr: 0.4581	EgrLAC34
Eucgr.L00618.1	40.858	536	2.91e-135	409	PF07732.15	Cu-oxidase_3	Multicopper oxidase	4	118	119	134.02	2.4e-39	4e-43	SP(Sec/SPI)	0.940259	CS pos: 29-30. AQA-SD. Pr: 0.8923	EgrLAC_putative
Eucgr.L00618.1	40.858	536	2.91e-135	409	PF07731.14	Cu-oxidase_2	Multicopper oxidase	6	136	137	135.73	8.1e-40	1.4e-43	SP(Sec/SPI)	0.940259	CS pos: 29-30. AQA-SD. Pr: 0.8923	EgrLAC_putative
Eucgr.L00618.1	40.858	536	2.91e-135	409	PF00394.22	Cu-oxidase	Multicopper oxidase	2	158	159	113.83	7.8e-33	1.3e-36	SP(Sec/SPI)	0.940259	CS pos: 29-30. AQA-SD. Pr: 0.8923	EgrLAC_putative
Eucgr.E04221.1	43.446	534	3.56e-140	421	PF07731.14	Cu-oxidase_2	Multicopper oxidase	3	135	137	128.44	1.4e-37	2.4e-41	SP(Sec/SPI)	0.991639	CS pos: 20-21. AQG-EV. Pr: 0.9037	EgrLAC27
Eucgr.E04221.1	43.446	534	3.56e-140	421	PF00394.22	Cu-oxidase	Multicopper oxidase	12	158	159	117.92	4.3e-34	7.3e-38	SP(Sec/SPI)	0.991639	CS pos: 20-21. AQG-EV. Pr: 0.9037	EgrLAC27
Eucgr.E04221.1	43.446	534	3.56e-140	421	PF07732.15	Cu-oxidase_3	Multicopper oxidase	2	116	119	117.43	3.3e-34	5.6e-38	SP(Sec/SPI)	0.991639	CS pos: 20-21. AQG-EV. Pr: 0.9037	EgrLAC27
Eucgr.J01857.1	49.909	547	0	558	PF00394.22	Cu-oxidase	Multicopper oxidase	3	157	159	147.91	2.6e-43	4.3e-47	SP(Sec/SPI)	0.841094	CS pos: 32-33. SDA-ET. Pr: 0.5431	EgrLAC41
Eucgr.J01857.1	49.909	547	0	558	PF07731.14	Cu-oxidase_2	Multicopper oxidase	2	136	137	141.55	1.3e-41	2.2e-45	SP(Sec/SPI)	0.841094	CS pos: 32-33. SDA-ET. Pr: 0.5431	EgrLAC41
Eucgr.J01857.1	49.909	547	0	558	PF07732.15	Cu-oxidase_3	Multicopper oxidase	2	117	119	141.41	1.2e-41	2.1e-45	SP(Sec/SPI)	0.841094	CS pos: 32-33. SDA-ET. Pr: 0.5431	EgrLAC41
Eucgr.F02650.1	49.712	521	7.75e-177	516	PF00394.22	Cu-oxidase	Multicopper oxidase	2	158	159	146.01	9.9e-43	1.7e-46	SP(Sec/SPI)	0.995369	CS pos: 25-26. AWA-QY. Pr: 0.8210	EgrLAC29
Eucgr.F02650.1	49.712	521	7.75e-177	516	PF07731.14	Cu-oxidase_2	Multicopper oxidase	26	135	137	131.52	1.6e-38	2.7e-42	SP(Sec/SPI)	0.995369	CS pos: 25-26. AWA-QY. Pr: 0.8210	EgrLAC29
Eucgr.F02650.1	49.712	521	7.75e-177	516	PF07732.15	Cu-oxidase_3	Multicopper oxidase	2	118	119	132.93	5.2e-39	8.8e-43	SP(Sec/SPI)	0.995369	CS pos: 25-26. AWA-QY. Pr: 0.8210	EgrLAC29
Eucgr.L01343.1	43.797	532	2.37e-149	445	PF00394.22	Cu-oxidase	Multicopper oxidase	1	158	159	132.21	1.7e-38	2.9e-42	SP(Sec/SPI)	0.992165	CS pos: 20-21. AQG-EV. Pr: 0.9047	EgrLAC50
Eucgr.L01343.1	43.797	532	2.37e-149	445	PF07731.14	Cu-oxidase_2	Multicopper oxidase	3	135	137	128.37	1.5e-37	2.5e-41	SP(Sec/SPI)	0.992165	CS pos: 20-21. AQG-EV. Pr: 0.9047	EgrLAC50
Eucgr.L01343.1	43.797	532	2.37e-149	445	PF07732.15	Cu-oxidase_3	Multicopper oxidase	2	116	119	122.49	9e-36	1.5e-39	SP(Sec/SPI)	0.992165	CS pos: 20-21. AQG-EV. Pr: 0.9047	EgrLAC50
Eucgr.H03315.1	60.668	539	0	709	PF00394.22	Cu-oxidase	Multicopper oxidase	3	158	159	152.66	8.9e-45	1.5e-48	SP(Sec/SPI)	0.967926	CS pos: 28-29. SEA-AI. Pr: 0.8794	EgrLAC36
Eucgr.H03315.1	60.668	539	0	709	PF07731.14	Cu-oxidase_2	Multicopper oxidase	2	135	137	139.13	7.2e-41	1.2e-44	SP(Sec/SPI)	0.967926	CS pos: 28-29. SEA-AI. Pr: 0.8794	EgrLAC36
Eucgr.H03315.1	60.668	539	0	709	PF07732.15	Cu-oxidase_3	Multicopper oxidase	2	118	119	144.03	1.9e-42	3.2e-46	SP(Sec/SPI)	0.967926	CS pos: 28-29. SEA-AI. Pr: 0.8794	EgrLAC36
Eucgr.K03008.1	50.455	549	0	531	PF00394.22	Cu-oxidase	Multicopper oxidase	3	159	159	155.51	1.2e-45	2e-49	SP(Sec/SPI)	0.988196	CS pos: 23-24. ASA-AI. Pr: 0.8678	EgrLAC45
Eucgr.K03008.1	50.455	549	0	531	PF07731.14	Cu-oxidase_2	Multicopper oxidase	2	135	137	137.75	1.9e-40	3.2e-44	SP(Sec/SPI)	0.988196	CS pos: 23-24. ASA-AI. Pr: 0.8678	EgrLAC45
Eucgr.K03008.1	50.455	549	0	531	PF07732.15	Cu-oxidase_3	Multicopper oxidase	2	118	119	138.66	8.8e-41	1.5e-44	SP(Sec/SPI)	0.988196	CS pos: 23-24. ASA-AI. Pr: 0.8678	EgrLAC45
Eucgr.H04936.1	42.726	543	6.9e-147	440	PF07731.14	Cu-oxidase_2	Multicopper oxidase	2	135	137	136.53	4.6e-40	7.7e-44	SP(Sec/SPI)	0.953585	CS pos: 29-30. VHG-DV. Pr: 0.9160	EgrLAC_putative
Eucgr.H04936.1	42.726	543	6.9e-147	440	PF07732.15	Cu-oxidase_3	Multicopper oxidase	3	117	119	126.48	5.2e-37	8.8e-41	SP(Sec/SPI)	0.953585	CS pos: 29-30. VHG-DV. Pr: 0.9160	EgrLAC_putative
Eucgr.H04936.1	42.726	543	6.9e-147	440	PF00394.22	Cu-oxidase	Multicopper oxidase	6	159	159	114.12	6.4e-33	1.1e-36	SP(Sec/SPI)	0.953585	CS pos: 29-30. VHG-DV. Pr: 0.9160	EgrLAC_putative
Eucgr.G03098.1	50.906	552	0	564	PF07732.15	Cu-oxidase_3	Multicopper oxidase	2	118	119	147.49	1.6e-43	2.7e-47	SP(Sec/SPI)	0.991408	CS pos: 26-27. ADA-KV. Pr: 0.7178	EgrLAC35
Eucgr.G03098.1	50.906	552	0	564	PF07731.14	Cu-oxidase_2	Multicopper oxidase	2	135	137	138.07	1.5e-40	2.6e-44	SP(Sec/SPI)	0.991408	CS pos: 26-27. ADA-KV. Pr: 0.7178	EgrLAC35
Eucgr.G03098.1	50.906	552	0	564	PF00394.22	Cu-oxidase	Multicopper oxidase	2	158	159	135.58	1.6e-39	2.7e-43	SP(Sec/SPI)	0.991408	CS pos: 26-27. ADA-KV. Pr: 0.7178	EgrLAC35
Eucgr.F02649.1	41.379	551	1.5e-144	434	PF07732.15	Cu-oxidase_3	Multicopper oxidase	4	118	119	131.81	1.2e-38	1.9e-42	SP(Sec/SPI)	0.967786	CS pos: 29-30. AQA-SV. Pr: 0.5298	EgrLAC_putative
Eucgr.F02649.1	41.379	551	1.5e-144	434	PF07731.14	Cu-oxidase_2	Multicopper oxidase	23	135	137	125.1	1.6e-36	2.6e-40	SP(Sec/SPI)	0.967786	CS pos: 29-30. AQA-SV. Pr: 0.5298	EgrLAC_putative
Eucgr.F02649.1	41.379	551	1.5e-144	434	PF00394.22	Cu-oxidase	Multicopper oxidase	4	159	159	94.02	9.8e-27	1.6e-30	SP(Sec/SPI)	0.967786	CS pos: 29-30. AQA-SV. Pr: 0.5298	EgrLAC_putative
Eucgr.L01734.1	75.045	553	0	873	PF00394.22	Cu-oxidase	Multicopper oxidase	2	158	159	149.71	7.2e-44	1.2e-47	SP(Sec/SPI)	0.994047	CS pos: 21-22. VEA-RV. Pr: 0.9443	EgrLAC53
Eucgr.L01734.1	75.045	553	0	873	PF07732.15	Cu-oxidase_3	Multicopper oxidase	4	117	119	136.6	3.8e-40	6.4e-44	SP(Sec/SPI)	0.994047	CS pos: 21-22. VEA-RV. Pr: 0.9443	EgrLAC53
Eucgr.L01734.1	75.045	553	0	873	PF07731.14	Cu-oxidase_2	Multicopper oxidase	9	136	137	134.56	1.9e-39	3.1e-43	SP(Sec/SPI)	0.994047	CS pos: 21-22. VEA-RV. Pr: 0.9443	EgrLAC53
Eucgr.F02652.1	48.33	509	4.12e-157	466	PF07732.15	Cu-oxidase_3	Multicopper oxidase	2	118	119	138.85	7.6e-41	1.3e-44	SP(Sec/SPI)	0.963883	CS pos: 28-29. CEA-VL. Pr: 0.8565	EgrLAC30
Eucgr.F02652.1	48.33	509	4.12e-157	466	PF00394.22	Cu-oxidase	Multicopper oxidase	7	158	159	135.51	1.7e-39	2.8e-43	SP(Sec/SPI)	0.963883	CS pos: 28-29. CEA-VL. Pr: 0.8565	EgrLAC30
Eucgr.F02652.1	48.33	509	4.12e-157	466	PF07731.14	Cu-oxidase_2	Multicopper oxidase	2	112	137	87.32	7.2e-25	1.2e-28	SP(Sec/SPI)	0.963883	CS pos: 28-29. CEA-VL. Pr: 0.8565	EgrLAC30
Eucgr.B02795.1	75.045	553	0	883	PF00394.22	Cu-oxidase	Multicopper oxidase	2	158	159	151.39	2.2e-44	3.7e-48	SP(Sec/SPI)	0.994375	CS pos: 21-22. VEG-RV. Pr: 0.9230	EgrLAC11
Eucgr.B02795.1	75.045	553	0	883	PF07731.14	Cu-oxidase_2	Multicopper oxidase	2	136	137	135.95	6.9e-40	1.2e-43	SP(Sec/SPI)	0.994375	CS pos: 21-22. VEG-RV. Pr: 0.9230	EgrLAC11
Eucgr.B02795.1	75.045	553	0	883	PF07732.15	Cu-oxidase_3	Multicopper oxidase	3	117	119	137.11	2.7e-40	4.4e-44	SP(Sec/SPI)	0.994375	CS pos: 21-22. VEG-RV. Pr: 0.9230	EgrLAC11
Eucgr.B02796.1	75.045	553	0	883	PF00394.22	Cu-oxidase	Multicopper oxidase	2	158	159	151.37	2.2e-44	3.7e-48	SP(Sec/SPI)	0.994375	CS pos: 21-22. VEG-RV. Pr: 0.9230	EgrLAC_putative
Eucgr.B02796.1	75.045	553	0	883	PF07731.14	Cu-oxidase_2	Multicopper oxidase	2	136	137	135.95	6.9e-40	1.2e-43	SP(Sec/SPI)	0.994375	CS pos: 21-22. VEG-RV. Pr: 0.9230	EgrLAC_putative
Eucgr.B02796.1	75.045	553	0	883	PF07732.15	Cu-oxidase_3	Multicopper oxidase	3	117	119	138.64	8.9e-41	1.5e-44	SP(Sec/SPI)	0.994375	CS pos: 21-22. VEG-RV. Pr: 0.9230	EgrLAC_putative
Eucgr.E04220.1	43.015	544	1.31e-153	456	PF00394.22	Cu-oxidase	Multicopper oxidase	2	158	159	129.98	8.4e-38	1.4e-41	SP(Sec/SPI)	0.983345	CS pos: 20-21. AQG-EV. Pr: 0.8854	EgrLAC26
Eucgr.E04220.1	43.015	544	1.31e-153	456	PF07731.14	Cu-oxidase_2	Multicopper oxidase	3	135	137	128.49	1.4e-37	2.3e-41	SP(Sec/SPI)	0.983345	CS pos: 20-21. AQG-EV. Pr: 0.8854	EgrLAC26
Eucgr.E04220.1	43.015	544	1.31e-153	456	PF07732.15	Cu-oxidase_3	Multicopper oxidase	2	116	119	125.14	1.4e-36	2.3e-40	SP(Sec/SPI)	0.983345	CS pos: 20-21. AQG-EV. Pr: 0.8854	EgrLAC26
Eucgr.B02428.1	57.324	553	0	647	PF00394.22	Cu-oxidase	Multicopper oxidase	2	158	159	136.99	5.9e-40	9.9e-44	SP(Sec/SPI)	0.893299	CS pos: 23-24. ASC-FF. Pr: 0.3516	EgrLAC5
Eucgr.B02428.1	57.324	553	0	647	PF07732.15	Cu-oxidase_3	Multicopper oxidase	5	117	119	135.59	7.9e-40	1.3e-43	SP(Sec/SPI)	0.893299	CS pos: 23-24. ASC-FF. Pr: 0.3516	EgrLAC5
Eucgr.B02428.1	57.324	553	0	647	PF07731.14	Cu-oxidase_2	Multicopper oxidase	8	135	137	132.4	8.6e-39	1.4e-42	SP(Sec/SPI)	0.893299	CS pos: 23-24. ASC-FF. Pr: 0.3516	EgrLAC5
Eucgr.L01441.1	49.63	540	0	530	PF00394.22	Cu-oxidase	Multicopper oxidase	2	158	159	147.84	2.7e-43	4.5e-47	SP(Sec/SPI)	0.989044	CS pos: 25-26. ALA-RY. Pr: 0.6368	EgrLAC52
Eucgr.L01441.1	49.63	540	0	530	PF07731.14	Cu-oxidase_2	Multicopper oxidase	27	135	137	129.83	5.4e-38	9e-42	SP(Sec/SPI)	0.989044	CS pos: 25-26. ALA-RY. Pr: 0.6368	EgrLAC52
Eucgr.L01441.1	49.63	540	0	530	PF07732.15	Cu-oxidase_3	Multicopper oxidase	2	118	119	133.52	3.4e-39	5.7e-43	SP(Sec/SPI)	0.989044	CS pos: 25-26. ALA-RY. Pr: 0.6368	EgrLAC52
Eucgr.E03935.1	43.831	543	1.83e-157	466	PF00394.22	Cu-oxidase	Multicopper oxidase	2	158	159	133.07	9.5e-39	1.6e-42	SP(Sec/SPI)	0.990615	CS pos: 20-21. AQG-EV. Pr: 0.8996	EgrLAC20
Eucgr.E03935.1	43.831	543	1.83e-157	466	PF07731.14	Cu-oxidase_2	Multicopper oxidase	3	135	137	128.44	1.4e-37	2.4e-41	SP(Sec/SPI)	0.990615	CS pos: 20-21. AQG-EV. Pr: 0.8996	EgrLAC20
Eucgr.E03935.1	43.831	543	1.83e-157	466	PF07732.15	Cu-oxidase_3	Multicopper oxidase	4	116	119	123.85	3.4e-36	5.7e-40	SP(Sec/SPI)	0.990615	CS pos: 20-21. AQG-EV. Pr: 0.8996	EgrLAC20
Eucgr.A01282.1	55.535	551	0	622	PF00394.22	Cu-oxidase	Multicopper oxidase	2	158	159	132.43	1.5e-38	2.5e-42	SP(Sec/SPI)	0.989767	CS pos: 23-24. AEG-KT. Pr: 0.9716	EgrLAC1
Eucgr.A01282.1	55.535	551	0	622	PF07732.15	Cu-oxidase_3	Multicopper oxidase	3	117	119	131.96	1.1e-38	1.8e-42	SP(Sec/SPI)	0.989767	CS pos: 23-24. AEG-KT. Pr: 0.9716	EgrLAC1
Eucgr.A01282.1	55.535	551	0	622	PF07731.14	Cu-oxidase_2	Multicopper oxidase	2	134	137	131.38	1.8e-38	3e-42	SP(Sec/SPI)	0.989767	CS pos: 23-24. AEG-KT. Pr: 0.9716	EgrLAC1
Eucgr.B02799.1	75.769	553	0	882	PF00394.22	Cu-oxidase	Multicopper oxidase	2	158	159	150.13	5.3e-44	8.9e-48	SP(Sec/SPI)	0.992382	CS pos: 21-22. VQG-RV. Pr: 0.8807	EgrLAC12
Eucgr.B02799.1	75.769	553	0	882	PF07731.14	Cu-oxidase_2	Multicopper oxidase	2	136	137	136.24	5.6e-40	9.4e-44	SP(Sec/SPI)	0.992382	CS pos: 21-22. VQG-RV. Pr: 0.8807	EgrLAC12
Eucgr.B02799.1	75.769	553	0	882	PF07732.15	Cu-oxidase_3	Multicopper oxidase	3	117	119	137.88	1.5e-40	2.6e-44	SP(Sec/SPI)	0.992382	CS pos: 21-22. VQG-RV. Pr: 0.8807	EgrLAC12
Eucgr.E04218.1	43.382	544	8.68e-153	454	PF00394.22	Cu-oxidase	Multicopper oxidase	1	158	159	126.51	9.9e-37	1.7e-40	SP(Sec/SPI)	0.980646	CS pos: 20-21. AQG-EV. Pr: 0.8824	EgrLAC24
Eucgr.E04218.1	43.382	544	8.68e-153	454	PF07731.14	Cu-oxidase_2	Multicopper oxidase	31	136	137	126.88	4.4e-37	7.3e-41	SP(Sec/SPI)	0.980646	CS pos: 20-21. AQG-EV. Pr: 0.8824	EgrLAC24
Eucgr.E04218.1	43.382	544	8.68e-153	454	PF07732.15	Cu-oxidase_3	Multicopper oxidase	2	116	119	122.08	1.2e-35	2e-39	SP(Sec/SPI)	0.980646	CS pos: 20-21. AQG-EV. Pr: 0.8824	EgrLAC24
Eucgr.B01273.1	41.636	550	4.12e-140	422	PF07731.14	Cu-oxidase_2	Multicopper oxidase	25	136	137	133.29	4.6e-39	7.7e-43	SP(Sec/SPI)	0.918725	CS pos: 29-30. AQA-SN. Pr: 0.8519	EgrLAC_putative
Eucgr.B01273.1	41.636	550	4.12e-140	422	PF07732.15	Cu-oxidase_3	Multicopper oxidase	4	117	119	125.16	1.3e-36	2.2e-40	SP(Sec/SPI)	0.918725	CS pos: 29-30. AQA-SN. Pr: 0.8519	EgrLAC_putative
Eucgr.B01273.1	41.636	550	4.12e-140	422	PF00394.22	Cu-oxidase	Multicopper oxidase	2	159	159	108.7	3e-31	5e-35	SP(Sec/SPI)	0.918725	CS pos: 29-30. AQA-SN. Pr: 0.8519	EgrLAC_putative
Eucgr.B02798.1	75.769	553	0	882	PF00394.22	Cu-oxidase	Multicopper oxidase	2	158	159	150.13	5.3e-44	8.9e-48	SP(Sec/SPI)	0.992382	CS pos: 21-22. VQG-RV. Pr: 0.8807	EgrLAC_putative
Eucgr.B02798.1	75.769	553	0	882	PF07731.14	Cu-oxidase_2	Multicopper oxidase	2	136	137	136.24	5.6e-40	9.4e-44	SP(Sec/SPI)	0.992382	CS pos: 21-22. VQG-RV. Pr: 0.8807	EgrLAC_putative
Eucgr.B02798.1	75.769	553	0	882	PF07732.15	Cu-oxidase_3	Multicopper oxidase	3	117	119	137.88	1.5e-40	2.6e-44	SP(Sec/SPI)	0.992382	CS pos: 21-22. VQG-RV. Pr: 0.8807	EgrLAC_putative
Eucgr.L00359.1	56.6	553	0	639	PF00394.22	Cu-oxidase	Multicopper oxidase	2	158	159	137.07	5.6e-40	9.3e-44	SP(Sec/SPI)	0.937914	CS pos: 32-33. LVA-SE. Pr: 0.2355	EgrLAC49
Eucgr.L00359.1	56.6	553	0	639	PF07732.15	Cu-oxidase_3	Multicopper oxidase	5	117	119	135.92	6.2e-40	1e-43	SP(Sec/SPI)	0.937914	CS pos: 32-33. LVA-SE. Pr: 0.2355	EgrLAC49
Eucgr.L00359.1	56.6	553	0	639	PF07731.14	Cu-oxidase_2	Multicopper oxidase	8	135	137	133.74	3.3e-39	5.6e-43	SP(Sec/SPI)	0.937914	CS pos: 32-33. LVA-SE. Pr: 0.2355	EgrLAC49
Eucgr.B04003.1	50.547	548	0	546	PF00394.22	Cu-oxidase	Multicopper oxidase	2	157	159	146.07	9.5e-43	1.6e-46	SP(Sec/SPI)	0.869013	CS pos: 30-31. SVA-EV. Pr: 0.4751	EgrLAC13
Eucgr.B04003.1	50.547	548	0	546	PF07732.15	Cu-oxidase_3	Multicopper oxidase	3	117	119	143.28	3.3e-42	5.4e-46	SP(Sec/SPI)	0.869013	CS pos: 30-31. SVA-EV. Pr: 0.4751	EgrLAC13
Eucgr.B04003.1	50.547	548	0	546	PF07731.14	Cu-oxidase_2	Multicopper oxidase	2	135	137	127.29	3.3e-37	5.5e-41	SP(Sec/SPI)	0.869013	CS pos: 30-31. SVA-EV. Pr: 0.4751	EgrLAC13
Eucgr.J00166.1	50.912	548	0	568	PF07732.15	Cu-oxidase_3	Multicopper oxidase	2	118	119	147.54	1.6e-43	2.6e-47	SP(Sec/SPI)	0.938636	CS pos: 25-26. AVA-KI. Pr: 0.6711	EgrLAC37
Eucgr.J00166.1	50.912	548	0	568	PF07731.14	Cu-oxidase_2	Multicopper oxidase	3	135	137	132.86	6.2e-39	1e-42	SP(Sec/SPI)	0.938636	CS pos: 25-26. AVA-KI. Pr: 0.6711	EgrLAC37
Eucgr.J00166.1	50.912	548	0	568	PF00394.22	Cu-oxidase	Multicopper oxidase	2	157	159	128.8	1.9e-37	3.3e-41	SP(Sec/SPI)	0.938636	CS pos: 25-26. AVA-KI. Pr: 0.6711	EgrLAC37
Eucgr.K03111.1	61.679	548	0	698	PF07732.15	Cu-oxidase_3	Multicopper oxidase	2	118	119	143.01	3.9e-42	6.6e-46	SP(Sec/SPI)	0.886999	CS pos: 37-38. AQA-KH. Pr: 0.5715	EgrLAC47
Eucgr.K03111.1	61.679	548	0	698	PF07731.14	Cu-oxidase_2	Multicopper oxidase	2	135	137	138.8	9.1e-41	1.5e-44	SP(Sec/SPI)	0.886999	CS pos: 37-38. AQA-KH. Pr: 0.5715	EgrLAC47
Eucgr.K03111.1	61.679	548	0	698	PF00394.22	Cu-oxidase	Multicopper oxidase	2	158	159	135.62	1.6e-39	2.6e-43	SP(Sec/SPI)	0.886999	CS pos: 37-38. AQA-KH. Pr: 0.5715	EgrLAC47
Eucgr.E04216.1	43.566	544	1.71e-151	451	PF07731.14	Cu-oxidase_2	Multicopper oxidase	3	135	137	127.6	2.6e-37	4.4e-41	SP(Sec/SPI)	0.986108	CS pos: 20-21. AQG-KV. Pr: 0.8877	EgrLAC22
Eucgr.E04216.1	43.566	544	1.71e-151	451	PF00394.22	Cu-oxidase	Multicopper oxidase	1	159	159	125	2.9e-36	4.8e-40	SP(Sec/SPI)	0.986108	CS pos: 20-21. AQG-KV. Pr: 0.8877	EgrLAC22
Eucgr.E04216.1	43.566	544	1.71e-151	451	PF07732.15	Cu-oxidase_3	Multicopper oxidase	2	116	119	122.17	1.1e-35	1.9e-39	SP(Sec/SPI)	0.986108	CS pos: 20-21. AQG-KV. Pr: 0.8877	EgrLAC22
Eucgr.B02752.1	48.956	527	3.94e-165	486	PF07731.14	Cu-oxidase_2	Multicopper oxidase	2	135	137	140.46	2.8e-41	4.7e-45	SP(Sec/SPI)	0.991947	CS pos: 23-24. AMA-AA. Pr: 0.4386	EgrLAC8
Eucgr.B02752.1	48.956	527	3.94e-165	486	PF00394.22	Cu-oxidase	Multicopper oxidase	2	158	159	137.09	5.5e-40	9.2e-44	SP(Sec/SPI)	0.991947	CS pos: 23-24. AMA-AA. Pr: 0.4386	EgrLAC8
Eucgr.B02752.1	48.956	527	3.94e-165	486	PF07732.15	Cu-oxidase_3	Multicopper oxidase	2	117	119	134.58	1.6e-39	2.7e-43	SP(Sec/SPI)	0.991947	CS pos: 23-24. AMA-AA. Pr: 0.4386	EgrLAC8
Eucgr.J00889.1	49.326	519	1.15e-172	504	PF00394.22	Cu-oxidase	Multicopper oxidase	2	158	159	148.56	1.6e-43	2.7e-47	SP(Sec/SPI)	0.989044	CS pos: 25-26. ALA-RY. Pr: 0.6368	EgrLAC40
Eucgr.J00889.1	49.326	519	1.15e-172	504	PF07731.14	Cu-oxidase_2	Multicopper oxidase	27	131	137	127.13	3.7e-37	6.1e-41	SP(Sec/SPI)	0.989044	CS pos: 25-26. ALA-RY. Pr: 0.6368	EgrLAC40
Eucgr.J00889.1	49.326	519	1.15e-172	504	PF07732.15	Cu-oxidase_3	Multicopper oxidase	2	118	119	133.92	2.6e-39	4.3e-43	SP(Sec/SPI)	0.989044	CS pos: 25-26. ALA-RY. Pr: 0.6368	EgrLAC40
Eucgr.B02753.1	49.156	533	1.99e-165	487	PF07731.14	Cu-oxidase_2	Multicopper oxidase	2	135	137	140.75	2.3e-41	3.8e-45	SP(Sec/SPI)	0.805165	CS pos: 27-28. ASA-AI. Pr: 0.6866	EgrLAC9
Eucgr.B02753.1	49.156	533	1.99e-165	487	PF00394.22	Cu-oxidase	Multicopper oxidase	2	158	159	130.04	8.1e-38	1.4e-41	SP(Sec/SPI)	0.805165	CS pos: 27-28. ASA-AI. Pr: 0.6866	EgrLAC9
Eucgr.B02753.1	49.156	533	1.99e-165	487	PF07732.15	Cu-oxidase_3	Multicopper oxidase	2	118	119	127.98	1.8e-37	3e-41	SP(Sec/SPI)	0.805165	CS pos: 27-28. ASA-AI. Pr: 0.6866	EgrLAC9
Eucgr.F02646.1	42.391	552	2.13e-148	444	PF07731.14	Cu-oxidase_2	Multicopper oxidase	6	136	137	134.63	1.8e-39	3e-43	SP(Sec/SPI)	0.882949	CS pos: 31-32. AQA-SN. Pr: 0.5941	EgrLAC_putative
Eucgr.F02646.1	42.391	552	2.13e-148	444	PF07732.15	Cu-oxidase_3	Multicopper oxidase	4	118	119	131.16	1.9e-38	3.1e-42	SP(Sec/SPI)	0.882949	CS pos: 31-32. AQA-SN. Pr: 0.5941	EgrLAC_putative
Eucgr.F02646.1	42.391	552	2.13e-148	444	PF00394.22	Cu-oxidase	Multicopper oxidase	2	159	159	106.37	1.6e-30	2.6e-34	SP(Sec/SPI)	0.882949	CS pos: 31-32. AQA-SN. Pr: 0.5941	EgrLAC_putative
Eucgr.K02996.1	74.081	544	0	842	PF00394.22	Cu-oxidase	Multicopper oxidase	2	158	159	153.06	6.7e-45	1.1e-48	SP(Sec/SPI)	0.987051	CS pos: 24-25. VEC-RV. Pr: 0.9023	EgrLAC44
Eucgr.K02996.1	74.081	544	0	842	PF07731.14	Cu-oxidase_2	Multicopper oxidase	3	136	137	136.13	6.1e-40	1e-43	SP(Sec/SPI)	0.987051	CS pos: 24-25. VEC-RV. Pr: 0.9023	EgrLAC44
Eucgr.K02996.1	74.081	544	0	842	PF07732.15	Cu-oxidase_3	Multicopper oxidase	2	117	119	134.73	1.4e-39	2.4e-43	SP(Sec/SPI)	0.987051	CS pos: 24-25. VEC-RV. Pr: 0.9023	EgrLAC44
Eucgr.J00532.1	59.058	552	0	659	PF00394.22	Cu-oxidase	Multicopper oxidase	2	158	159	138.12	2.6e-40	4.4e-44	SP(Sec/SPI)	0.957334	CS pos: 23-24. VSC-FC. Pr: 0.2470	EgrLAC38
Eucgr.J00532.1	59.058	552	0	659	PF07732.15	Cu-oxidase_3	Multicopper oxidase	5	117	119	138.97	7.1e-41	1.2e-44	SP(Sec/SPI)	0.957334	CS pos: 23-24. VSC-FC. Pr: 0.2470	EgrLAC38
Eucgr.J00532.1	59.058	552	0	659	PF07731.14	Cu-oxidase_2	Multicopper oxidase	7	135	137	133.92	2.9e-39	4.9e-43	SP(Sec/SPI)	0.957334	CS pos: 23-24. VSC-FC. Pr: 0.2470	EgrLAC38
References:
1	Arcuri MLC, Fialho LC, Vasconcellos Nunes-Laitz A, Fuchs-Ferraz MCP, Wolf IR, Valente GT, et al. Genome-wide identification of multifunctional laccase gene family in Eucalyptus grandis: potential targets for lignin engineering and stress tolerance. Trees - Struct Funct. 2020;34(3):745–58.

## Sheet: Table S3
Table S3. Expression values in transcripts per million (TPM) of the 59 LAC/PRX genes, in the E. grandis exAtlas [1] and across biotic stress conditions [2-4].
Gene	Subnetwork	LAC/PRX	Immature Xylem (1)	Immature Xylem (2)	Immature Xylem (3)	Phloem (1)	Phloem (2)	Phloem (3)	Shoot Tips (1)	Shoot Tips (2)	Shoot Tips (3)	Roots (1)	Roots (2)	Roots (3)	Young Leaf (1)	Young Leaf (2)	Young Leaf (3)	Mature Leaf (1)	Mature Leaf (2)	Mature Leaf (3)	Flowers Stage 1 (3)	Flowers Stage 1 (2)	Flowers Stage 1 (1)	Flowers Stage 2 (3)	Flowers Stage 2 (2)	Flowers Stage 2 (1)	Flowers Stage 3 (3)	Flowers Stage 3 (2)	Flowers Stage 3 (1)	P. cinnamomi R mock (1)	P. cinnamomi R mock (2)	P. cinnamomi R mock (3)	P. cinnamomi R inoculated (1)	P. cinnamomi R inoculated (2)	P. cinnamomi R inoculated (3)	L. invasa R uninfested (1)	L. invasa R uninfested (2)	L. invasa R uninfested (3)	L. invasa R infested (1)	L. invasa R infested (2)	L. invasa R infested (3)	L. invasa S uninfested (1)	L. invasa S uninfested (2)	L. invasa S uninfested (3)	L. invasa S infested (1)	L. invasa S infested (2)	L. invasa S infested (3)	C. austroafricana R mock (1)	C. austroafricana R mock (2)
Eucgr.G01642	subnetwork1	EgrPrx105	0	0	0	0	0	0	1.70017	2.60703	0.209952	1.63298	2.48074	2.58266	0	0.40354	0.805502	1.70793	2.89308	0.241301	0.497949	2.8508	3.655	5.33011	3.75891	4.53851	1.39585	2.80558	2.62165	2.19709	1.7131	1.82488	2.16335	2.94292	2.19187	8.74825	2.08955	9.4986	30.5888	34.9896	26.5125	4.83492	0.774063	4.4183	25.8042	14.1781	13.6709	0.250735	0
Eucgr.A02460	subnetwork1	EgrPrx54	1.69957	0	1.60882	0	0	0.362274	0	0	0	5.21796	8.32063	9.03822	0	0	0	0	0	0	0	0	0	0	0	0	0	0	0	0	0	0	0	0	0	0	0	0	0	0	0	0	0	0.102678	0.00566974	0	0	0	0
Eucgr.F02652	subnetwork1	EgrLAC30	0.415136	0.399728	0.432339	0	0.161661	0.305134	186.605	171.912	186.899	3.98796	1.7845	0.958182	382.151	258.015	283.846	107.94	97.2146	293.779	171.996	230.227	45.7416	150.565	168.55	85.5713	152.2	168.179	59.8799	0	1.54073	1.507	0.777978	1.3605	0	3.94624	1.87583	1.0592	1.39508	0.8362	0	0	0.899953	1.76434	4.17846	0	1.25277	2.57e-05	0
Eucgr.K03009	subnetwork1	EgrLAC46	0	0	0	0	0	0	0.607523	0	0.235331	14.1519	18.1201	27.9902	0.295523	0.304061	0.180511	0.508863	0.699895	0.136261	0.875413	1.26809	0.541727	1.07799	1.40913	3.29684	1.3783	0.279275	0.953035	4.3032	3.98745	4.90168	61.4565	45.6503	24.3347	1.5195	0.476073	1.94234	10.7657	9.38081	9.19068	0.634613	0.212611	0.267775	2.46523	4.16479	3.0088	1.89873	1.3735
Eucgr.E03932	subnetwork1	EgrLAC19	1.24346	2.0632	1.07751	0.742378	0.565258	1.95551	0.335946	0.769266	3.63532	2.52631	0	0.310179	0.763112	0.179999	0.178998	0.277081	0.517595	0.537141	3.73803	0.416624	1.60182	3.87019	2.79731	7.27933	4.0754	1.10121	1.27569	8.58355	18.3807	15.7014	16.3371	12.297	17.6529	3.01425	2.56219	3.5702	3.4498	6.07495	4.73422	2.02943	1.88708	1.89889	2.47983	4.56099	3.78377	32.3196	6.11458
Eucgr.F03670	subnetwork1	EgrPrx94	0	0.14594	0	0	0	0	0	0	0	1.10558	2.17181	3.78896	0	0	0	0	0	0	0	0	0	0	0	0	0	0	0	0.882037	0.407026	0.315484	0.41921	0.21002	0.325866	0	0	0	0	0	0	0.10945	0	0	0	0	0	1.18535	0.213743
Eucgr.L00623	subnetwork1	EgrLAC_putative	0	0	0	0	0	0	0	0	0	0	0	0	0	0	0	0	0	0	18.6226	17.8776	15.73	0	0	0	0	0	0	0.119283	0.51203	0.115411	0.180562	0.0506068	0.123484	34.1015	57.5476	49.6611	31.453	25.2883	29.509	19.9157	21.8308	17.0108	11.6795	13.3259	13.7077	0	0
Eucgr.B02751	subnetwork1	EgrLAC7	0	0	0	0	0	0	0	0	0	0.705044	1.63452	0.579216	0	0	0	0	0	0	0	0	0	0	0	0.252289	0	0	0	0.100984	0.0524959	0.270763	0.161902	0.0542699	0.392128	0	0	0	0	0	0	0	0	0	0	0.174245	0.0730409	0	0
Eucgr.A02457	subnetwork1	EgrPrx51	0.992214	0	2.18142	0	0	0	0	0	0	4.57691	3.80607	5.38056	0.764158	0	0.164541	0.537749	0	1.75384	0	2.70092	0	1.12673	0	2.90407	0.58817	0.58803	1.65381	3.76566	7.26802	2.89222	27.3886	34.1595	24.0611	0.205256	0.794214	1.22005	0.000183439	0.721009	0	0	0	0	1.27871	0.258531	0.400449	0.970009	0
Eucgr.F04195	subnetwork1	EgrPrx96	14.0143	175.389	27.5236	15.4723	19.9817	174.128	39.5658	29.0805	887.533	275.196	47.0988	49.8092	493.061	58.0173	33.4863	14.5712	58.9386	751.667	19.8536	19.9972	10.7771	306.622	284.29	316.353	485.139	460.309	391.085	42.6599	47.0288	36.3918	131.091	122.384	139.858	60.774	69.1304	75.8573	50.1323	51.5304	51.4402	19.58	34.9283	24.6404	23.394	22.152	24.6853	145.304	192.071
Eucgr.G02397	subnetwork1	EgrPrx109	0	0	0	0	0	0	5.81557	5.79588	2.97095	4.33816	9.43572	9.05279	0.437258	1.89177	0.717583	8.36182	5.4299	5.32733	2.64741	1.26721	4.87355	10.2495	8.34986	6.72062	2.89468	3.33197	1.94167	1.66786	2.24005	1.68676	1.3744	3.5025	1.76972	18.7899	7.03941	25.9752	68.6797	83.1614	70.985	7.96883	2.22305	7.35388	39.1674	26.7148	31.1484	0.149144	0
Eucgr.F04163	subnetwork1	EgrLAC33	2.68914	0.6948	2.04718	16.0323	20.7474	5.90684	15.1551	9.40887	13.213	5.84876	6.27788	9.44315	3.11425	2.10734	4.50458	2.38032	1.80322	2.80152	101.667	140.718	138.292	201.616	224.405	224.313	25.5173	39.1997	72.1292	27.1723	72.0829	29.4545	45.0834	59.6157	87.988	7.11259	7.29087	9.69851	4.12624	3.07601	2.58929	5.50547	5.3762	6.24376	2.90903	2.61234	2.37215	23.1882	12.8215
Eucgr.L00618	subnetwork1	EgrLAC_putative	0	0	0	0	0	0	0	0	0	0.351096	0.383141	0	0	0	0	0	0	0	4.97097	3.19319	0.644651	0.300114	0	0	0	0	0	0.952097	0.894063	0.691446	0.118388	0.165398	0.335765	8.49116	14.0093	9.26504	5.16982	8.29695	7.26234	7.38988	10.6187	5.52	4.21525	4.78023	4.31283	0	0
Eucgr.B03091	subnetwork1	EgrPrx60	0	0.297421	0	0	0	0	4.09294	3.45795	2.59937	31.7684	44.7516	34.9777	0.320334	1.05768	1.06274	5.08228	1.51268	2.77816	0	3.78418	1.21336	5.33358	6.87217	17.1004	1.23638	4.32085	4.64409	14.3866	15.559	15.0088	15.1713	14.878	8.41526	11.8646	3.80881	16.2584	71.9141	59.3562	65.5393	5.68604	4.0472	4.84337	41.0824	37.4643	28.4581	5.04957	1.19759
Eucgr.J01857	subnetwork1	EgrLAC41	0	0.0693662	0.0748536	0	0	0	1.22551	0.795662	0.362832	3.36901	4.02115	3.17488	0.151812	0.249934	0.494769	1.04619	1.43806	2.10207	0.600344	0.869208	3.34198	1.88475	5.1476	1.15069	0.283437	1.4353	0.532334	0.8757	0.431323	1.28515	0.788152	0.346865	0.409107	7.72185	0.869634	4.46359	20.2311	18.0353	23.6571	1.10319	0.49153	1.52917	5.70467	3.6637	3.67211	0.309725	0
Eucgr.F02650	subnetwork1	EgrLAC29	0	0.88239	0.0680944	0	0	0	0.159186	0	0.219743	31.1259	15.7917	24.7633	0.207176	0.227336	0.112372	0.237517	0.327163	0.381187	1.08786	3.15532	2.52731	0.97657	1.03784	4.38461	1.54313	1.56461	0.966068	7.31416	15.5194	9.4112	230.82	182.499	106.578	0.628857	0.525899	1.23164	1.9691	2.24054	2.56211	0.264056	0.248368	0	0.585607	0.506869	0.242776	14.7291	12.4554
Eucgr.H03315	subnetwork1	EgrLAC36	1.87582	0.936769	2.45611	0.186656	0.568491	0.715156	3.54741	6.90476	4.78291	6.90626	6.09573	9.08529	3.95588	6.93421	5.60751	5.80154	5.72551	5.80796	5.78462	4.60935	8.59246	4.15227	3.85982	2.21865	1.91286	3.59942	2.56615	5.24438	9.01207	7.67376	5.88998	6.92927	12.2792	24.7211	11.1776	16.0858	29.2995	36.3455	37.1019	19.465	7.58918	14.905	23.7725	25.282	15.7174	7.6703	6.81343
Eucgr.K03008	subnetwork1	EgrLAC45	0	0	0	0	0	0	0.466098	0	0	10.1217	3.76002	6.04188	0.165942	0	0	0	0.19644	0.307448	0	0	0.610449	0.851304	1.23309	1.58174	0.310668	1.57136	1.84332	3.08068	2.59673	5.20129	19.7713	19.2638	9.39961	1.10871	0.416734	1.53427	9.82864	9.37757	9.33009	0.263514	0.179146	0.391245	2.22182	2.37529	1.87632	0.914833	1.08686
Eucgr.L02524	subnetwork1	EgrPrx92	0	0.151595	0	0	0	0	0	0	0.265002	5.28212	13.0328	17.5962	0	0	0	0	0	0.944952	0	0	1.23762	1.81409	0	2.05227	0	0	0	1.93583	1.6924	1.74929	1.96119	0.982271	0.903321	0.660079	0.215858	1.52804	4.1989	4.2382	2.83058	0.79528	0	0.459222	2.49265	0.863798	0.870112	0.335608	0.221898
Eucgr.F01472	subnetwork1	EgrPrx91	0	0	0	0	0	0	0	0	0.249449	1.29775	0.708125	0	0.307832	0.381085	0.765018	0	0	0	0	0	16.2855	0	0.5988	0	0	0	3.89558	0	0	0.102809	0	0	0	0	0.20278	0.204902	0.207541	0.181551	0.204685	0.428381	0.777726	1.18956	0	0	0.136636	0	0
Eucgr.K00806	subnetwork1	EgrPrx161	0	0.22803	0	0	0	0	0	0	0.398132	39.0835	53.7128	55.4879	0	0	0	0	0	0	0	0	0	0	0	0.382367	0	0	0	2.07339	8.37659	1.82295	10.9965	10.5957	15.0831	0	0.16072	0	0.328716	0.145408	0.162643	0.171709	0.214302	0.432456	0	0.178028	0.109372	0.577711	0.418738
Eucgr.A02458	subnetwork1	EgrPrx52	0	0	0.15142	0	0	0	0	0	0	4.74114	7.99631	2.41667	0	0	0	0	0	0	0	0	1.15889	0	0	0	0	0	0.554423	0.0954585	0.396482	0.102427	1.0208	1.63683	1.58717	0	0	0	0	0	0	0	0	0	0	0	0	0	0
Eucgr.L01441	subnetwork1	EgrLAC52	0	0	0	0	0	0	0.7435	0	0	68.0698	34.4932	32.9422	0	0	0	0	0	0	0	0	0	0	0	0	0	0	0	1.35402	1.09925	1.28269	3.48977	4.05125	1.86651	0.105248	0	0	0	0	0	0.0557698	0	0	0	0	0	0.459566	0.380394
Eucgr.E03935	subnetwork1	EgrLAC20	0.161383	2.0203	0.41877	0.216919	0.220237	2.09994	2.54819	1.25858	15.456	2.48518	0.267218	0	2.75582	2.23964	3.31739	0.879963	0.86009	0.472467	17.221	29.757	3.12622	9.37944	10.852	6.20214	9.22796	4.50512	1.79291	1.25439	2.20236	1.01508	1.10861	1.28833	1.81144	10.0152	13.3065	9.33373	10.6897	12.309	13.2281	1.58895	1.92146	2.43852	5.64124	5.20663	3.37818	47.5203	8.20666
Eucgr.A02147	subnetwork1	EgrPrx48	0	0	0	0	0	0.319732	10.5066	22.1368	12.322	1.81312	5.34236	2.00841	15.9352	14.1023	9.18176	3.17063	6.73688	42.0259	1.58872	0	0	0	0.49894	0	0.988016	0	0	0	0.831246	0.0858462	8.46988	7.46815	5.58962	0.172442	0.675363	1.19189	1.7269	0.762226	0.683108	0.899932	0	1.36053	0.786709	1.36695	0.229356	0.974008	0.263401
Eucgr.J02352	subnetwork1	EgrPrx156	0.844942	0.349175	0.996058	0	0	0	73.9385	72.6698	55.4819	21.3523	27.9236	30.0282	10.7239	23.6143	26.4933	68.7467	65.9117	43.483	20.07	18.3961	8.49109	29.365	24.26	19.1375	1.92174	4.34262	1.80468	3.50277	8.57179	2.92273	66.0786	68.3152	48.8524	2.34795	0.164175	1.15864	1.67902	1.03884	2.32546	0.788555	0.454826	0.61799	0.765634	1.46378	1.22795	1.63783	1.02568
Eucgr.E02655	subnetwork1	EgrPrx78	0.301342	0.283818	0.313375	0	0	0.252857	0	0	0.330159	2.0091	0.989055	1.39653	0.438512	0.625134	0.258559	0	0	0	1.24237	0	1.04675	0.740544	0.784712	0	0	0	0	0.0703059	0.0726275	0.135323	0	0.0677434	0.0782096	0.168186	0.132671	0	0	0	0.268972	0.589961	0.976342	0.549187	1.1384	0.440642	0.303226	0.0702224	0
Eucgr.E03999	subnetwork1	EgrPrx85	0	0	0	0.423995	0	0	1.13754	1.76337	0.795006	0.688973	0.250631	0	1.95806	4.4453	2.43763	8.06114	8.08964	3.14984	5.45116	5.78958	11.1386	3.02349	2.54919	2.56534	1.89173	2.51715	4.145	0.305657	0.21155	0.983978	0.435821	0.109141	0.112915	4.62055	10.7929	4.58413	5.74586	3.46761	3.04832	15.4512	0.706942	4.01819	2.99118	3.97347	3.77049	0	0
Eucgr.F03025	subnetwork1	EgrPrx93	0	0	0	0	0	0	0.288014	0	0	0	0	0	0.248711	0.410122	0.204733	0.434154	0.293987	0	0	0	4.64647	0.451841	1.43366	0	0.946423	0.950808	5.77704	0	0	0	0.0819811	0	0	0	0	0.162993	0	0.292503	0	0.0863507	0	0.0869961	0.377203	0	0.110008	0	0
Eucgr.H03910	subnetwork1	EgrPrx129	0	0	0	0	0.918619	0.915453	0	0.941614	0.282623	0	0.496124	0	0.173605	0.191172	0.541569	0	0.409694	1.34777	0	0	0	0	0	0	0	0	0	0.130529	1.242	0.350208	5.48825	3.33722	4.95886	0.470123	0.115382	0.467127	0	0.205184	0	0	0	0.0611702	0	0.0920087	0	0.317691	0.118151
Eucgr.E04218	subnetwork1	EgrLAC24	1.27079	0.0644127	0.417436	0.17967	0	0	291.126	296.71	277.997	1.50597	1.81386	2.16815	315.283	457.453	562.63	92.4755	111.462	61.5749	236.089	323.731	273.853	493.484	553.041	406.611	396.995	321.396	241.457	12.0256	5.53381	7.69713	9.36315	2.84779	5.04223	350.077	550.959	458.908	282.14	220.432	323.957	258.356	272.276	259.513	220.12	278.348	245.07	2.37908	0.728702
Eucgr.B01273	subnetwork1	EgrLAC_putative	0	0	0	0	0	0	0	0	0	0.259695	0	0	0	0	0	0	0	0	0	0	0	0	0	0	0	0	0	0	0	0	0	0	0.135554	5.37592	2.6725	10.1596	4.90774	3.93171	4.5056	3.17954	3.58277	2.07192	1.40131	1.51198	2.15317	0	0
Eucgr.I02385	subnetwork1	EgrPrx136	0.30137	0.1454	0	1.21971	1.65191	0	0	0	0	0.881184	1.44251	0.666147	0.156696	0.129334	0.129881	0.551931	1.11006	1.2058	1.30323	0.924336	3.55646	2.89375	0	0.982658	2.41583	1.20685	2.83572	5.36977	3.24389	3.45715	2.92336	2.09228	2.27248	1.47532	0.826797	2.29802	0.846277	2.03369	0.834371	0.654303	0.452471	0.770976	1.43453	0.497401	0.974047	4.40192	2.66199
Eucgr.B04003	subnetwork1	EgrLAC13	0.0668471	0.0643774	0.13907	0	0	0	3.08884	1.47564	4.26468	13.6809	14.7162	12.4729	0.705181	0.754492	0.918256	2.18368	4.67683	5.19367	1.66774	2.41778	4.13139	5.98751	5.0369	7.67989	1.8394	2.93001	1.48056	8.42084	5.73426	8.52638	4.52268	3.40155	3.32018	6.14962	1.88073	7.28192	28.8089	29.7801	28.2166	2.92715	1.11598	2.54535	16.0952	7.91277	8.49226	4.98501	0.380112
Eucgr.K00808	subnetwork1	EgrPrx163	0	0	0	0	0	0	0	0	0	40.2024	35.5268	54.5372	0	0	0	0	0	0	0	0	0	0	0	0	0	0	0	1.16533	5.13936	0.562261	6.25596	5.00502	13.0476	0	0	0	0	0	0	0.317084	0.846395	0	0	0.796298	0	0.99223	0
Eucgr.C04029	subnetwork1	EgrPrx73	0.363322	0	0.371167	0	0	0	7.87595	8.19203	14.419	0	0	0	34.1938	24.6827	23.8282	2.00215	3.54546	3.6732	16.7418	16.8235	30.2163	11.9885	19.2809	30.4459	41.7991	26.9618	23.4149	0.59137	0.6137	0.761661	0.632519	0	0	75.9768	124.172	91.9565	55.1083	42.9207	62.4914	75.4851	50.9278	54.2691	35.1778	48.6652	47.7318	0.387314	0.384121
Eucgr.J00166	subnetwork1	EgrLAC37	0	0	0	0	0	0	2.02709	0	1.39988	4.67188	5.6524	3.87911	0.659313	0.301487	0.178963	0.756723	0.867501	1.7559	2.02462	1.2571	0.537029	3.89275	2.48131	6.21221	0.546532	2.21503	0.769845	2.97774	2.68051	3.67006	1.37749	2.53277	2.71228	5.91779	1.21091	7.10767	32.2485	21.3444	28.0158	1.77416	0.474324	1.01741	8.3644	7.76135	5.92623	0.498071	0.0493727
Eucgr.A00966	subnetwork1	EgrPrx43	0	0	0	0	0	0.320714	0	1.38788	0	68.5828	42.3979	59.3307	0	0	0	0	0	0	0	1.51791	0	0	0.500515	0.805796	0	0	0	3.99807	4.96595	1.50942	16.3759	9.52396	14.6968	0.518953	0.624649	0.197592	0.239532	0	0.371607	0	0.334053	0.108347	0.394561	0.13711	0	2.73345	3.83883
Eucgr.D02157	subnetwork1	EgrPrx76	0	0	0.307193	0	0	0	0	0	0	2.62415	2.14783	4.62853	0.155572	0	0	0	0	0	0	0	0	0	0	0	0	0.598945	0	1.16276	1.81098	0.51986	1.34706	1.76517	0.859199	0.209158	0.205113	0	1.67952	1.46828	0.414024	0	0	0	0	0.164592	0	0.106587	0.105704
Eucgr.L01603	subnetwork1	EgrPrx176	1.67905	0.810336	1.8909	0.906883	0.460587	1.30048	3.23938	5.66574	2.83408	6.87274	27.3237	16.5867	1.39255	2.44401	2.17229	0	1.23235	3.04132	4.39237	5.16856	2.65193	1.29751	1.36608	1.64973	0.675672	1.34608	3.17249	9.05379	11.5492	7.25812	36.2812	44.7332	39.2821	3.30026	3.47145	6.32466	9.24296	7.81822	6.76307	2.42599	2.26363	1.59479	4.79628	4.42845	3.25319	2.15025	2.13251
Eucgr.G02398	subnetwork1	EgrPrx110	0	0	0	0	0	0	2.37641	0	3.314	12.3197	10.3076	7.65476	0.438909	0.724287	0.725994	3.08313	2.07363	2.51948	3.02193	2.57923	4.40995	2.68756	2.2695	5.48111	1.12317	2.24832	2.10953	2.63468	3.58526	2.24201	3.69163	3.89573	3.02141	9.60366	2.11304	10.8631	43.0474	38.799	42.1034	4.06979	1.90034	3.08035	34.3109	21.9583	22.4485	0.801198	0.19863
Eucgr.H00890	subnetwork1	EgrPrx121	0	0.155822	0	0	0	0	0	0	0	2.36039	6.44004	2.14203	0	0	0	0	0	0	0	0	0	0	0	0.527932	0	0	0	0	0.108782	0	0	0.112232	0	0	0	0	0	0	0	0	0	0	0	0	0	0	0
Eucgr.A01385	subnetwork1	EgrPrx45	0	0	0	0	0	0	0.296312	1.36508	0.82442	11.7917	18.6256	17.8465	0.255799	0.21093	0.105364	0.446959	0.302328	0.72726	0	0.746451	0.957066	1.86219	0.984457	1.18867	0	0.489343	0.915384	12.253	30.6305	17.743	75.9897	56.1081	84.5579	2.04157	7.54725	4.8442	1.63832	1.05331	1.82494	0.355333	2.62238	1.5943	0.388209	0	0.339572	17.9368	11.2153
Eucgr.G00658	subnetwork1	EgrPrx100	0.152379	0	0	0	0	0	0	0	0	0.445548	0.486244	0.673679	0	0	0.131341	0.558241	0	0	0	0.935064	9.5941	0	0	0.994146	0	0	2.86875	0	0.102536	0	0	0	0	0	0	0	0	0	0	0.110258	0.114362	0.334122	0	0	0	0	0
Eucgr.B02752	subnetwork1	EgrLAC8	0.232831	0	0.16119	0.208602	0	0	0	0	0	5.20548	7.05726	4.44869	0	0.269132	0.199997	0	0	0	0.648623	0	0	0	0	0	0	0	0	0.0497114	0.206742	0	1.00952	0.427469	0.330919	0.106815	0	0	0	0	0	0	0.117625	0	0	0	0.143859	0.166816	0.110246
Eucgr.H04063	subnetwork1	EgrPrx131	0	0	0.294153	0	0	0	0	0	0.241192	0.209184	0.45657	1.05395	0	0	0	0	0	0	0	0.876368	609.118	1.09621	0	86.6112	0.57248	0	132.791	0.0925952	0	0.099352	0.0990151	0	0	0	0	0	0	0.175645	0	0	0	0	0	0	0	0	0
Eucgr.J00889	subnetwork1	EgrLAC40	0	0	0	0	0	0	0	0	0	4.36081	13.0641	19.9359	0	0	0	0	0	0	0	0.508339	0	0	0	0.538671	0	0	0	0.204732	0.438761	0.109141	6.13907	11.5471	7.15466	0	0	0	0	0.112621	0.119506	0	0	0.0615066	0	0	0	0.219252	0.777191
Eucgr.I01176	subnetwork1	EgrPrx135	0	0.110471	0.118303	0	0	0	0	0	0	15.076	19.9256	27.6553	0	0	0	0	0	0	0	0	0	0	0	0	0	0	0	1.77165	3.06791	1.74218	12.5483	17.0327	7.44928	0	0.311152	0.156771	0	0	0	0	0.34567	0.0838161	0	0	0	60.4167	86.9349
Eucgr.B03369	subnetwork1	EgrPrx61	0.121427	0	0.125237	0	0	0	2.64578	5.41584	2.24898	0.71008	0.774908	0.89374	1.64972	3.45308	2.50847	3.10346	3.89974	5.76975	0.517866	0	5.69544	0.461684	0.488187	1.57187	0.483386	0.970833	2.72366	0.0783133	0.244072	0.252046	0.418648	0.168042	0.0868364	0	0.165189	0.333104	0.675771	0	0.835602	1.14575	0.366001	0.444052	0.770219	2.54333	2.24589	0.0867116	0
Eucgr.J00532	subnetwork1	EgrLAC38	0	0	0	0	0	0	1.85991	0.846311	1.54279	1.00701	2.31993	3.03722	1.93458	2.45546	3.28709	2.2248	2.67202	0.745839	3.51643	4.16083	1.18507	1.14635	0.912808	1.22432	0.904621	1.83095	0.849502	1.86264	3.35713	1.41938	1.68352	2.41882	3.68433	8.31296	5.96356	8.57323	6.82025	8.6741	11.068	10.6067	2.36189	8.52542	7.03337	10.3037	4.82393	1.37105	1.30478
Eucgr.A00682	subnetwork1	EgrPrx38	0	0	0	0	0	0	0	0	0	30.8672	32.949	31.7979	0.160167	0	0	0	0	0	0	0	0	0	0	0	0	0	0	0.0999072	0.311181	0.536028	1.6026	1.07036	0.553635	0	0.211601	0	0	0	0	0	0	0.112636	0	0	0	1.6466	2.28631
Eucgr.G03028	subnetwork2	EgrLAC34	19.7182	26.0239	29.1963	7.29325	7.58033	11.6442	0.157256	0.713276	0.217054	25.0448	24.5458	26.1185	0.477583	0	0	0	0	0	2.41695	1.94771	17.4725	5.54532	4.35619	15.6714	1.01602	1.28788	10.2567	40.4997	41.9461	43.5205	38.778	35.4225	58.7896	11.978	0.692495	7.64518	2.29818	3.83012	4.13561	4.6249	6.13413	8.80569	0.20481	1.00143	0.299782	11.8694	2.7116
Eucgr.G03098	subnetwork2	EgrLAC35	172.348	106.64	138.732	12.1753	13.3487	15.0857	4.11867	9.33012	2.1306	22.1812	25.9412	26.1946	1.46836	2.04873	1.349	1.9734	3.7813	3.51479	3.25817	5.82285	20.0541	3.37688	5.26584	24.0759	3.08467	5.29737	19.3856	127.09	107.478	176.208	68.5906	48.8912	85.751	18.9814	4.76993	23.1986	62.9826	58.14	55.1631	13.6414	7.11623	21.4277	37.5328	26.36	23.7757	26.0207	9.6292
Eucgr.L01734	subnetwork2	EgrLAC53	94.1242	38.7158	51.9515	4.33834	2.71431	4.02598	1.30913	0	0	8.30718	8.50835	6.97498	0.251419	0	0	0	0	0	0	2.99653	6.23872	0	0	2.68111	0	1.34068	3.05543	44.6187	39.5845	56.5004	17.7887	12.4964	32.879	3.96292	0.916319	3.18075	1.12256	0.947267	1.32406	2.31312	1.09896	6.49347	0.852734	0.740507	0	6.57442	1.35269
Eucgr.A01282	subnetwork2	EgrLAC1	790.714	517.748	706.136	4.8544	1.84796	7.7032	1.51284	1.86733	0.758473	27.3244	16.6489	25.5175	5.85175	0.736896	1.01821	1.43399	1.1319	0.765494	0.935331	1.69938	10.8884	1.26083	0.670499	4.67594	1.32948	1.57505	8.94733	82.3169	79.0156	76.903	31.7983	22.5894	59.7929	4.25735	0.981266	3.55452	0.154121	0.139555	0.0767805	4.29304	2.83363	13.2257	0.715879	0.56294	0.31453	14.6004	1.88894
Eucgr.B02799	subnetwork2	EgrLAC12	21.5147	8.05301	8.63514	2.5459	0	2.88565	0	0	0.436664	0	5.75835	0	0	0	0	0	0	0	2.43155	0	1.94945	1.30994	0	1.39101	0	0	0	19.8462	21.5161	30.8403	8.70787	4.18259	17.145	1.84597	0.520426	1.81181	0	0.756805	0	2.15331	1.03389	3.99466	0	0	0.521144	3.76723	0.869747
Eucgr.K03111	subnetwork2	EgrLAC47	147.394	80.8521	93.7797	4.65141	3.8476	2.47547	1.09215	1.41516	0	2.43784	2.14872	3.95746	0.880019	0.111416	0.0550597	0.232737	0.160356	0	0.266369	1.15928	4.95221	0.95663	0.508385	1.6364	0.251973	0.255536	1.65633	71.5806	74.6122	122.75	25.938	13.0952	41.8532	6.51319	1.20213	6.54938	1.84129	1.10834	1.39662	3.04349	1.85019	9.01813	0.406383	0.425812	0.475879	7.45216	1.04876
Eucgr.J02484	subnetwork2	EgrPrx158	132.043	91.1553	96.6091	26.1286	18.8294	11.295	5.31437	9.28151	1.75594	28.841	31.6403	33.1696	1.64109	0.991762	0.53865	2.66288	1.29392	2.46506	10.1575	10.7807	71.5413	14.2042	15.043	69.2833	3.31111	8.33709	42.3656	131.527	111.774	114.152	59.5729	65.0212	104.77	30.9247	5.22886	16.2209	15.1687	14.3897	11.4543	20.7944	10.09	27.723	11.2519	9.7916	6.0866	19.4798	3.62593
Eucgr.K02996	subnetwork2	EgrLAC44	1017.84	661.223	798.956	16.6695	12.9681	37.5247	10.564	14.258	7.57688	65.1034	57.0419	70.433	16.2728	9.49111	11.1387	11.7094	11.0357	11.6304	27.6318	40.8943	184.075	37.4414	33.0076	135.913	17.466	20.2327	107.656	238.111	216.435	273.144	107.67	87.5768	176.111	51.5717	13.863	38.2016	26.9965	26.5096	23.8588	29.6982	22.1442	41.1486	16.8434	18.6034	13.582	46.1485	10.9225
References:
1	Vining K, Romanel E, Jones R. The floral transcriptome of Eucalyptus grandis. New Phytol. 2014;206:1406–22.
2	Oates CN, Külheim C, Myburg AA, Slippers B, Naidoo S. The transcriptome and terpene profile of Eucalyptus grandis reveals mechanisms of defense against the insect pest, Leptocybe invasa. Plant Cell Physiol. 2015;56(7):1418–28.
3	Mangwanda R, Myburg AA, Naidoo S. Transcriptome and hormone profiling reveals Eucalyptus grandis defence responses against Chrysoporthe austroafricana. BMC Genomics. 2015;16(1):1–13.
4	Meyer FE, Shuey LS, Naidoo S, Mamni T, Berger DK, Myburg AA, et al. Dual RNA-sequencing of Eucalyptus nitens during Phytophthora cinnamomi challenge reveals pathogen and host factors influencing compatibility. Front Plant Sci. 2016;7:191.
[truncated: 18 more columns]

## Sheet: Table S4
Table S4. Secondary cell wall-related genes that were used for co-expression analysis.
SCW biosynthesis genes used as bait
Gene	Alias (Arabidopsis / Eucalyptus)	Type	Reference	Abstract
Eucgr.F04216	EgrCesA-L	cellulose biosynthesis	[1]	https://www.ncbi.nlm.nih.gov/pubmed/24919147
Eucgr.J01393	EgrCOBL4	cellulose biosynthesis	[1]	https://www.ncbi.nlm.nih.gov/pubmed/24919147
Eucgr.C00246	EgrCesA3	cellulose biosynthesis	[1]	https://www.ncbi.nlm.nih.gov/pubmed/24919147
Eucgr.A01324	EgrCesA2	cellulose biosynthesis	[1]	https://www.ncbi.nlm.nih.gov/pubmed/24919147
Eucgr.F04212	EgrCesA-L	cellulose biosynthesis	[1]	https://www.ncbi.nlm.nih.gov/pubmed/24919147
Eucgr.K02541	EgrCOBL4	cellulose biosynthesis	[1]	https://www.ncbi.nlm.nih.gov/pubmed/24919147
Eucgr.D00476	EgrCesA1	cellulose biosynthesis	[1]	https://www.ncbi.nlm.nih.gov/pubmed/24919147
Eucgr.A02372	EgrCesA-L	cellulose biosynthesis	[1]	https://www.ncbi.nlm.nih.gov/pubmed/24919147
Eucgr.C03303	EgrTBL16	hemicellulose biosynthesis	[1]	https://www.ncbi.nlm.nih.gov/pubmed/24919147
Eucgr.F00232	EgrPGSIP3	hemicellulose biosynthesis	[1]	https://www.ncbi.nlm.nih.gov/pubmed/24919147
Eucgr.J00170	EgrTBL33	hemicellulose biosynthesis	[1]	https://www.ncbi.nlm.nih.gov/pubmed/24919147
Eucgr.F02177	EgrIRX9-L	hemicellulose biosynthesis	[1]	https://www.ncbi.nlm.nih.gov/pubmed/24919147
Eucgr.J00384	EgrFRA8	hemicellulose biosynthesis	[1]	https://www.ncbi.nlm.nih.gov/pubmed/24919147
Eucgr.E00070	EgrTBL25	hemicellulose biosynthesis	[1]	https://www.ncbi.nlm.nih.gov/pubmed/24919147
Eucgr.H04942	EgrPGSIP1	hemicellulose biosynthesis	[1]	https://www.ncbi.nlm.nih.gov/pubmed/24919147
Eucgr.K02974	EgrTBL3	hemicellulose biosynthesis	[1]	https://www.ncbi.nlm.nih.gov/pubmed/24919147
Eucgr.J00196	EgrESK1,TBL29	hemicellulose biosynthesis	[1]	https://www.ncbi.nlm.nih.gov/pubmed/24919147
Eucgr.F01211	EgrTBL31	hemicellulose biosynthesis	[1]	https://www.ncbi.nlm.nih.gov/pubmed/24919147
Eucgr.J00040	EgrUXS3	hemicellulose biosynthesis	[1]	https://www.ncbi.nlm.nih.gov/pubmed/24919147
Eucgr.I00880	EgrIRX14-L	hemicellulose biosynthesis	[1]	https://www.ncbi.nlm.nih.gov/pubmed/24919147
Eucgr.A00530	EgrTBL3	hemicellulose biosynthesis	[1]	https://www.ncbi.nlm.nih.gov/pubmed/24919147
Eucgr.K02955	EgrTBL34	hemicellulose biosynthesis	[1]	https://www.ncbi.nlm.nih.gov/pubmed/24919147
Eucgr.H04947	EgrTBL7	hemicellulose biosynthesis	[1]	https://www.ncbi.nlm.nih.gov/pubmed/24919147
Eucgr.I01644	EgrIRX15-L	hemicellulose biosynthesis	[1]	https://www.ncbi.nlm.nih.gov/pubmed/24919147
Eucgr.H02217	EgrIRX15-L	hemicellulose biosynthesis	[1]	https://www.ncbi.nlm.nih.gov/pubmed/24919147
Eucgr.F04263	EgrPGSIP2	hemicellulose biosynthesis	[1]	https://www.ncbi.nlm.nih.gov/pubmed/24919147
Eucgr.F03235	EgrTBL38	hemicellulose biosynthesis	[1]	https://www.ncbi.nlm.nih.gov/pubmed/24919147
Eucgr.G01977	EgrGUT2	hemicellulose biosynthesis	[1]	https://www.ncbi.nlm.nih.gov/pubmed/24919147
Eucgr.H01509	EgrTBL11	hemicellulose biosynthesis	[1]	https://www.ncbi.nlm.nih.gov/pubmed/24919147
Eucgr.K02723	EgrIRX15	hemicellulose biosynthesis	[1]	https://www.ncbi.nlm.nih.gov/pubmed/24919147
Eucgr.I02785	EgrGXM3/1	hemicellulose biosynthesis	[1]	https://www.ncbi.nlm.nih.gov/pubmed/24919147
Eucgr.H02219	EgrIRX14-L	hemicellulose biosynthesis	[1]	https://www.ncbi.nlm.nih.gov/pubmed/24919147
Eucgr.D00335	EgrRWA3	hemicellulose biosynthesis	[1]	https://www.ncbi.nlm.nih.gov/pubmed/24919147
Eucgr.K03214	EgrIRX9	hemicellulose biosynthesis	[1]	https://www.ncbi.nlm.nih.gov/pubmed/24919147
Eucgr.G03092	EgrTBL33	hemicellulose biosynthesis	[1]	https://www.ncbi.nlm.nih.gov/pubmed/24919147
Eucgr.F00995	EgrIRX8	hemicellulose biosynthesis	[1]	https://www.ncbi.nlm.nih.gov/pubmed/24919147
Eucgr.H02125	EgrIRX15	hemicellulose biosynthesis	[1]	https://www.ncbi.nlm.nih.gov/pubmed/24919147
Eucgr.A02628	EgrTBL8	hemicellulose biosynthesis	[1]	https://www.ncbi.nlm.nih.gov/pubmed/24919147
Eucgr.A01172	EgrIRX9	hemicellulose biosynthesis	[1]	https://www.ncbi.nlm.nih.gov/pubmed/24919147
Eucgr.H03574	EgrTBL11	hemicellulose biosynthesis	[1]	https://www.ncbi.nlm.nih.gov/pubmed/24919147
Eucgr.G02921	EgrUXS6	hemicellulose biosynthesis	[1]	https://www.ncbi.nlm.nih.gov/pubmed/24919147
Eucgr.I00888	EgrIRX15-L	hemicellulose biosynthesis	[1]	https://www.ncbi.nlm.nih.gov/pubmed/24919147
Eucgr.A01221	EgrUXS1	hemicellulose biosynthesis	[1]	https://www.ncbi.nlm.nih.gov/pubmed/24919147
Eucgr.C02284	Egr4CL1	lignin biosynthesis	[2]	https://www.ncbi.nlm.nih.gov/pubmed/25684249
Eucgr.A02190	EgrC3H3	lignin biosynthesis	[2]	https://www.ncbi.nlm.nih.gov/pubmed/25684249
Eucgr.G01417	EgrCCoAOMT2	lignin biosynthesis	[2]	https://www.ncbi.nlm.nih.gov/pubmed/25684249
Eucgr.J02393	EgrF5H1	lignin biosynthesis	[2]	https://www.ncbi.nlm.nih.gov/pubmed/25684249
Eucgr.F02557	EgrCSE	lignin biosynthesis	[2]	https://www.ncbi.nlm.nih.gov/pubmed/25684249
Eucgr.C00065	EgrC4H2	lignin biosynthesis	[2]	https://www.ncbi.nlm.nih.gov/pubmed/25684249
Eucgr.G03199	EgrC3H4	lignin biosynthesis	[2]	https://www.ncbi.nlm.nih.gov/pubmed/25684249
Eucgr.J03114	EgrCCR1	lignin biosynthesis	[2]	https://www.ncbi.nlm.nih.gov/pubmed/25684249
Eucgr.J01079	EgrPAL9	lignin biosynthesis	[2]	https://www.ncbi.nlm.nih.gov/pubmed/25684249
Eucgr.G02848	EgrPAL3	lignin biosynthesis	[2]	https://www.ncbi.nlm.nih.gov/pubmed/25684249
Eucgr.G01350	EgrCAD2	lignin biosynthesis	[2]	https://www.ncbi.nlm.nih.gov/pubmed/25684249
Eucgr.J01844	EgrC4H1	lignin biosynthesis	[2]	https://www.ncbi.nlm.nih.gov/pubmed/25684249
Eucgr.G02852	EgrPAL7	lignin biosynthesis	[2]	https://www.ncbi.nlm.nih.gov/pubmed/25684249
Eucgr.G02850	EgrPAL5	lignin biosynthesis	[2]	https://www.ncbi.nlm.nih.gov/pubmed/25684249
Eucgr.A01397	EgrCOMT1	lignin biosynthesis	[2]	https://www.ncbi.nlm.nih.gov/pubmed/25684249
Eucgr.J03126	EgrHCT5	lignin biosynthesis	[2]	https://www.ncbi.nlm.nih.gov/pubmed/25684249
Transcription factors correlated to SCW biosynthesis genes
Eucgr.G03121	AtASL11 (AT2G40470)	cell wall related transcription factor	[3]	https://www.ncbi.nlm.nih.gov/pubmed/20935069
Eucgr.I01293	AtBLH6 (AT4G34610)	cell wall related transcription factor	[4]	https://www.ncbi.nlm.nih.gov/pubmed/23781226
Eucgr.F02796	AtC3H14 (AT1G66810)	cell wall related transcription factor	[5]	https://www.ncbi.nlm.nih.gov/pubmed/25732536
Eucgr.F02206	AtHAT22 (AT4G37790)	cell wall related transcription factor	[6]	https://doi.org/10.5511/plantbiotechnology.26.115
Eucgr.D01819	AtMYB103 (AT1G63910), EgrMYB60	cell wall related transcription factor	[7]	https://pubmed.ncbi.nlm.nih.gov/22967312/
Eucgr.B03684	AtMYB46 (AT5G12870), EgrMYB31	cell wall related transcription factor	[8]	https://pubmed.ncbi.nlm.nih.gov/17890373/
Eucgr.B01827	AtMYB61 (AT1G09540), EgrMYB21	cell wall related transcription factor	[9]	https://pubmed.ncbi.nlm.nih.gov/22708996/
Eucgr.G03385	AtMYB83 (AT3G08500), EgrMYB2	cell wall related transcription factor	[10]	http://www.ncbi.nlm.nih.gov/pubmed/16098109
Eucgr.K02806	AtMYB86 (AT5G26660), EgrMYB137	cell wall related transcription factor	[11]	https://www.ncbi.nlm.nih.gov/pubmed/30887522
Eucgr.E01053	AtNST1/ANAC043 (AT2G46770), EgrNAC61	cell wall related transcription factor	[12]	https://pubmed.ncbi.nlm.nih.gov/16214898/
Eucgr.D01671	AtNST2/ANAC066 (AT3G61910), EgrNAC49	cell wall related transcription factor	[12]	https://pubmed.ncbi.nlm.nih.gov/16214898/
Eucgr.K01061	AtSND2/ANAC073 (AT4G28500), EgrNAC170	cell wall related transcription factor	[13]	https://pubmed.ncbi.nlm.nih.gov/18952777/
Eucgr.E03226	AtSND3/ANAC073 (AT4G28500), EgrNAC064	cell wall related transcription factor	[13]	https://pubmed.ncbi.nlm.nih.gov/18952777/
Eucgr.I02366	AtVND1/ANAC037 (AT2G18060), EgrNAC146	cell wall related transcription factor	[14]	https://pubmed.ncbi.nlm.nih.gov/25148240/
Eucgr.B03929		co-expressed with cell wall related genes	[11]	https://www.ncbi.nlm.nih.gov/pubmed/30887522
Eucgr.D02498		co-expressed with cell wall related genes	[11]	https://www.ncbi.nlm.nih.gov/pubmed/30887522
References:
1	Myburg AA, Grattapaglia D, Tuskan GA, Hellsten U, Hayes RD, Grimwood J, et al. The genome of Eucalyptus grandis. Nature. 2014;510:356–362.
2	Carocha V, Soler M, Hefer C, Cassan-Wang H, Fevereiro P, Myburg AA, et al. Genome-wide analysis of the lignin toolbox of Eucalyptus grandis. New Phytol. 2015;206:1297–313.
3	Zhong R, Lee C, Ye Z-H. Global analysis of direct targets of secondary wall NAC master switches in Arabidopsis. Mol Plant. 2010;3(6):1087–103.
4	Cassan-Wang H, Goué N, Saidi MN, Legay S, Sivadon P, Goffner D, et al. Identification of novel transcription factors regulating secondary cell wall formation in Arabidopsis. Front Plant Sci. 2013;4(JUN):1–14.
5	Chai G, Kong Y, Zhu M, Yu L, Qi G, Tang X, et al. Arabidopsis C3H14 and C3H15 have overlapping roles in the regulation of secondary wall thickening and anther development. J Exp Bot. 2015;66(9):2595–609.
6	Sonoda T, Koita H, Nakamoto-Ohta S, Kondo K, Suezaki T, Kato T, et al. Increasing fiber length and growth in transgenic tobacco plants overexpressing a gene encoding the Eucalyptus camaldulensis HD-Zip class II transcription factor. Plant Biotechnol. 2009;26(1):115–20.
7	Ohman D, Demedts B, Kumar M, Gerber L, Gorzsas A, Goeminne G, et al. MYB103 is required for FERULATE-5-HYDROXYLASE expression and syringyl lignin biosynthesis in Arabidopsis stems. Plant J. 2013;73(1):63–76.
8	Zhong R, Richardson EA, Ye ZH. The MYB46 transcription factor is a direct target of SND1 and regulates secondary wall biosynthesis in Arabidopsis. Plant Cell. 2007;19(9):2776–92.
9	Romano JM, Dubos C, Prouse MB, Wilkins O, Hong H, Poole M, et al. AtMYB61, an R2R3-MYB transcription factor, functions as a pleiotropic regulator via a small gene network. New Phytol. 2012;195(4):774–86.
10	Goicoechea M, Lacombe E, Legay S, Mihaljevic S, Rech P, Jauneau A, et al. EgMYB2, a new transcriptional activator from Eucalyptus xylem, regulates secondary cell wall formation and lignin biosynthesis. Plant J. 2005 Aug;43(4):553–67.
11	Ployet R, Veneziano Labate MT, Regiani Cataldi T, Christina M, Morel M, San Clemente H, et al. A systems biology view of wood formation in Eucalyptus grandis trees submitted to different potassium and water regimes. New Phytol. 2019 Mar;223(2):766–82.
12	Mitsuda N, Seki M, Shinozaki K, Ohme-Takagi M. The NAC transcription factors NST1 and NST2 of Arabidopsis regulate secondary wall thickenings and are required for anther dehiscence. Plant Cell. 2005;17(11):2993–3006.
13	Zhong R, Lee C, Zhou J, McCarthy RL, Ye Z-H. A battery of transcription factors Involved in the regulation of secondary cell wall biosynthesis in Arabidopsis. Plant Cell. 2008;20(10):2763–82.
14	Zhou J, Zhong R, Ye ZH. Arabidopsis NAC domain proteins, VND1 to VND5, are transcriptional regulators of secondary wall biosynthesis in vessels. PLoS One. 2014;9(8).

## Sheet: Table S5
Table S5. Nine trait QTLs that co-locate with the eight LAC/PRX candidate genes from subnetwork 2 (Figure 2, Table S3) or their eQTL positions.
Trait name	Trait QTLs mapped±	Trait name in the network
ORNL_pyMBMS_S_G_ratio	1_15, 10_13	S/G ratio
SM_total_Lignin	1_28	Total lignin
S_S1	7_16, 7_50	S monolignol
S_G	7_50	G monolignol
ORNL_Glucose_released	1_19, 10_12	Glucose released
ORNL_Xylose_released	1_19	Xylose released
ORNL_Glucose_plus_Xylan_released	1_19, 10_1, 10_12	Glucose + xylan released
ORNL_percentage_Glucose_released	1_18, 10_10	% glucose released
ORNL_percentage_Sugar_released	1_19, 10_10	% sugar released
±trait QTL naming convension: trait QTL chromosome number "_" trait QTL peak Mb bin (e.g. 1_19 means the trait QTL is located in the interval 19-20 Mb on chromosome 1 of the E. grandis v1.1 genome)

## Sheet: Table S6
Table S6. Genes sharing eQTLs at the eleven eQTL positions associated with the eight LAC/PRX candidate genes from subnetwork 2 (Figure 2, Table S3).
eQTL name	eQTL classification	eQTL position±	Gene	Cell wall?
Eucgr.A00431_9.1	trans	9_1	Eucgr.A00431	yes
Eucgr.A01172_9.1	trans	9_1	Eucgr.A01172	yes
Eucgr.A01217_9.1	trans	9_1	Eucgr.A01217	yes
Eucgr.A02553_9.1	trans	9_1	Eucgr.A02553	yes
Eucgr.B03684_9.1	trans	9_1	Eucgr.B03684	yes
Eucgr.C00958_9.1	trans	9_1	Eucgr.C00958	yes
Eucgr.C02284_9.1	trans	9_1	Eucgr.C02284	yes
Eucgr.D00318_9.1	trans	9_1	Eucgr.D00318	yes
Eucgr.D00335_9.1	trans	9_1	Eucgr.D00335	yes
Eucgr.D00476_9.1	trans	9_1	Eucgr.D00476	yes
Eucgr.D00591_9.1	trans	9_1	Eucgr.D00591	yes
Eucgr.D01935_9.1	trans	9_1	Eucgr.D01935	yes
Eucgr.D02649_9.1	trans	9_1	Eucgr.D02649	yes
Eucgr.E00020_9.1	trans	9_1	Eucgr.E00020	yes
Eucgr.E01053_9.1	trans	9_1	Eucgr.E01053	yes
Eucgr.E03226_9.1	trans	9_1	Eucgr.E03226	yes
Eucgr.F00242_9.1	trans	9_1	Eucgr.F00242	yes
Eucgr.F02177_9.1	trans	9_1	Eucgr.F02177	yes
Eucgr.F02756_9.1	trans	9_1	Eucgr.F02756	yes
Eucgr.G02745_9.1	trans	9_1	Eucgr.G02745	yes
Eucgr.H01387_9.1	trans	9_1	Eucgr.H01387	yes
Eucgr.I02785_9.1	trans	9_1	Eucgr.I02785	yes
Eucgr.J00985_9.1	trans	9_1	Eucgr.J00985	yes
Eucgr.J01844_9.1	trans	9_1	Eucgr.J01844	yes
Eucgr.K01061_9.1	trans	9_1	Eucgr.K01061	yes
Eucgr.K02996_9.1	trans	9_1	Eucgr.K02996	yes
Eucgr.H02786_8.53	cis	8_53	Eucgr.H02786	yes
Eucgr.J02316_8.53	trans	8_53	Eucgr.J02316	yes
Eucgr.B02796_7.48	trans	7_48	Eucgr.B02796	yes
Eucgr.B03307_7.48	trans	7_48	Eucgr.B03307	yes
Eucgr.B02564_7.44	trans	7_44	Eucgr.B02564	yes
Eucgr.B02795_7.44	trans	7_44	Eucgr.B02795	yes
Eucgr.B02799_7.44	trans	7_44	Eucgr.B02799	yes
Eucgr.G02490_7.44	cis	7_44	Eucgr.G02490	yes
Eucgr.D01959_7.43	trans	7_43	Eucgr.D01959	yes
Eucgr.G02452_7.43	cis	7_43	Eucgr.G02452	yes
Eucgr.J00196_7.43	trans	7_43	Eucgr.J00196	yes
Eucgr.L01734_7.43	no_result	7_43	Eucgr.L01734	yes
Eucgr.D01819_6.1	trans	6_1	Eucgr.D01819	yes
Eucgr.K03214_6.1	trans	6_1	Eucgr.K03214	yes
Eucgr.A02017_10.38	trans	10_38	Eucgr.A02017	yes
Eucgr.A02248_10.38	trans	10_38	Eucgr.A02248	yes
Eucgr.B01121_10.38	trans	10_38	Eucgr.B01121	yes
Eucgr.C00605_10.38	trans	10_38	Eucgr.C00605	yes
Eucgr.C01100_10.38	trans	10_38	Eucgr.C01100	yes
Eucgr.E00596_10.38	trans	10_38	Eucgr.E00596	yes
Eucgr.F01663_10.38	trans	10_38	Eucgr.F01663	yes
Eucgr.F02127_10.38	trans	10_38	Eucgr.F02127	yes
Eucgr.F03066_10.38	trans	10_38	Eucgr.F03066	yes
Eucgr.G00035_10.38	trans	10_38	Eucgr.G00035	yes
Eucgr.G02921_10.38	trans	10_38	Eucgr.G02921	yes
Eucgr.H00539_10.38	trans	10_38	Eucgr.H00539	yes
Eucgr.H03918_10.38	trans	10_38	Eucgr.H03918	yes
Eucgr.I00378_10.38	trans	10_38	Eucgr.I00378	yes
Eucgr.I01293_10.38	trans	10_38	Eucgr.I01293	yes
Eucgr.J01372_10.38	trans	10_38	Eucgr.J01372	yes
Eucgr.J02860_10.38	cis	10_38	Eucgr.J02860	yes
Eucgr.J02887_10.38	cis	10_38	Eucgr.J02887	yes
Eucgr.J03017_10.38	cis	10_38	Eucgr.J03017	yes
Eucgr.J03114_10.38	cis	10_38	Eucgr.J03114	yes
Eucgr.J03196_10.38	cis	10_38	Eucgr.J03196	yes
Eucgr.K01314_10.38	trans	10_38	Eucgr.K01314	yes
Eucgr.K02541_10.38	trans	10_38	Eucgr.K02541	yes
Eucgr.K02974_10.38	trans	10_38	Eucgr.K02974	yes
Eucgr.K03578_10.38	trans	10_38	Eucgr.K03578	yes
Eucgr.L01734_1.13	no_result	1_13	Eucgr.L01734	yes
Eucgr.A01282_10.13	trans	10_13	Eucgr.A01282	yes
Eucgr.B01829_10.13	trans	10_13	Eucgr.B01829	yes
Eucgr.B02499_10.13	trans	10_13	Eucgr.B02499	yes
Eucgr.B02564_10.13	trans	10_13	Eucgr.B02564	yes
Eucgr.D02649_10.13	trans	10_13	Eucgr.D02649	yes
Eucgr.F00109_10.13	trans	10_13	Eucgr.F00109	yes
Eucgr.F01211_10.13	trans	10_13	Eucgr.F01211	yes
Eucgr.F01531_10.13	trans	10_13	Eucgr.F01531	yes
Eucgr.F02223_10.13	trans	10_13	Eucgr.F02223	yes
Eucgr.F03724_10.13	trans	10_13	Eucgr.F03724	yes
Eucgr.G01703_10.13	trans	10_13	Eucgr.G01703	yes
Eucgr.G02621_10.13	trans	10_13	Eucgr.G02621	yes
Eucgr.H02335_10.13	trans	10_13	Eucgr.H02335	yes
Eucgr.H03574_10.13	trans	10_13	Eucgr.H03574	yes
Eucgr.H04034_10.13	trans	10_13	Eucgr.H04034	yes
Eucgr.H04942_10.13	trans	10_13	Eucgr.H04942	yes
Eucgr.I00635_10.13	trans	10_13	Eucgr.I00635	yes
Eucgr.I02366_10.13	trans	10_13	Eucgr.I02366	yes
Eucgr.J01123_10.13	cis	10_13	Eucgr.J01123	yes
Eucgr.J01180_10.13	cis	10_13	Eucgr.J01180	yes
Eucgr.J02316_10.13	trans	10_13	Eucgr.J02316	yes
Eucgr.J02393_10.13	trans	10_13	Eucgr.J02393	yes
Eucgr.K02996_10.13	trans	10_13	Eucgr.K02996	yes
Eucgr.A00485_10.31	trans	10_31	Eucgr.A00485	yes
Eucgr.A00530_10.31	trans	10_31	Eucgr.A00530	yes
Eucgr.A01172_10.31	trans	10_31	Eucgr.A01172	yes
Eucgr.A01558_10.31	trans	10_31	Eucgr.A01558	yes
Eucgr.A01716_10.31	trans	10_31	Eucgr.A01716	yes
Eucgr.A02178_10.31	trans	10_31	Eucgr.A02178	yes
Eucgr.B00047_10.31	trans	10_31	Eucgr.B00047	yes
Eucgr.B02517_10.31	trans	10_31	Eucgr.B02517	yes
Eucgr.C02284_10.31	trans	10_31	Eucgr.C02284	yes
Eucgr.C03047_10.31	trans	10_31	Eucgr.C03047	yes
Eucgr.C03303_10.31	trans	10_31	Eucgr.C03303	yes
Eucgr.D00335_10.31	trans	10_31	Eucgr.D00335	yes
Eucgr.D01025_10.31	trans	10_31	Eucgr.D01025	yes
Eucgr.D01219_10.31	trans	10_31	Eucgr.D01219	yes
Eucgr.D01612_10.31	trans	10_31	Eucgr.D01612	yes
Eucgr.D01711_10.31	trans	10_31	Eucgr.D01711	yes
Eucgr.D01959_10.31	trans	10_31	Eucgr.D01959	yes
Eucgr.D02240_10.31	trans	10_31	Eucgr.D02240	yes
Eucgr.E00020_10.31	trans	10_31	Eucgr.E00020	yes
Eucgr.E00070_10.31	trans	10_31	Eucgr.E00070	yes
Eucgr.E00872_10.31	trans	10_31	Eucgr.E00872	yes
Eucgr.E01053_10.31	trans	10_31	Eucgr.E01053	yes
Eucgr.F00108_10.31	trans	10_31	Eucgr.F00108	yes
Eucgr.F01211_10.31	trans	10_31	Eucgr.F01211	yes
Eucgr.F01640_10.31	trans	10_31	Eucgr.F01640	yes
Eucgr.F03978_10.31	trans	10_31	Eucgr.F03978	yes
Eucgr.F04263_10.31	trans	10_31	Eucgr.F04263	yes
Eucgr.F04483_10.31	trans	10_31	Eucgr.F04483	yes
Eucgr.G01417_10.31	trans	10_31	Eucgr.G01417	yes
Eucgr.G01977_10.31	trans	10_31	Eucgr.G01977	yes
Eucgr.G02452_10.31	trans	10_31	Eucgr.G02452	yes
Eucgr.H00564_10.31	trans	10_31	Eucgr.H00564	yes
Eucgr.H01387_10.31	trans	10_31	Eucgr.H01387	yes
Eucgr.H01509_10.31	trans	10_31	Eucgr.H01509	yes
Eucgr.H02219_10.31	trans	10_31	Eucgr.H02219	yes
Eucgr.H03315_10.31	trans	10_31	Eucgr.H03315	yes
Eucgr.H03866_10.31	trans	10_31	Eucgr.H03866	yes
Eucgr.H04942_10.31	trans	10_31	Eucgr.H04942	yes
Eucgr.I00880_10.31	trans	10_31	Eucgr.I00880	yes
Eucgr.I02785_10.31	trans	10_31	Eucgr.I02785	yes
Eucgr.J00040_10.31	trans	10_31	Eucgr.J00040	yes
Eucgr.J00118_10.31	trans	10_31	Eucgr.J00118	yes
Eucgr.J00138_10.31	trans	10_31	Eucgr.J00138	yes
Eucgr.J00196_10.31	trans	10_31	Eucgr.J00196	yes
Eucgr.J00384_10.31	trans	10_31	Eucgr.J00384	yes
Eucgr.J01079_10.31	trans	10_31	Eucgr.J01079	yes
Eucgr.J01844_10.31	trans	10_31	Eucgr.J01844	yes
Eucgr.J02844_10.31	cis	10_31	Eucgr.J02844	yes
Eucgr.J02852_10.31	cis	10_31	Eucgr.J02852	yes
Eucgr.K01043_10.31	trans	10_31	Eucgr.K01043	yes
Eucgr.K01268_10.31	trans	10_31	Eucgr.K01268	yes
Eucgr.K01360_10.31	trans	10_31	Eucgr.K01360	yes
Eucgr.K02955_10.31	trans	10_31	Eucgr.K02955	yes
Eucgr.K02996_10.31	trans	10_31	Eucgr.K02996	yes
Eucgr.A00410_9.1	trans	9_1	Eucgr.A00410	no
Eucgr.A00508_9.1	trans	9_1	Eucgr.A00508	no
Eucgr.A00713_9.1	trans	9_1	Eucgr.A00713	no
Eucgr.A00998_9.1	trans	9_1	Eucgr.A00998	no
Eucgr.A01021_9.1	trans	9_1	Eucgr.A01021	no
Eucgr.A01247_9.1	trans	9_1	Eucgr.A01247	no
Eucgr.A01455_9.1	trans	9_1	Eucgr.A01455	no
Eucgr.A01605_9.1	trans	9_1	Eucgr.A01605	no
Eucgr.A01887_9.1	trans	9_1	Eucgr.A01887	no
Eucgr.A02079_9.1	trans	9_1	Eucgr.A02079	no
Eucgr.A02231_9.1	trans	9_1	Eucgr.A02231	no
Eucgr.A02404_9.1	trans	9_1	Eucgr.A02404	no
Eucgr.A02651_9.1	trans	9_1	Eucgr.A02651	no
Eucgr.A02759_9.1	trans	9_1	Eucgr.A02759	no
Eucgr.A02791_9.1	trans	9_1	Eucgr.A02791	no
Eucgr.A02920_9.1	trans	9_1	Eucgr.A02920	no
Eucgr.A02967_9.1	trans	9_1	Eucgr.A02967	no
Eucgr.A02975_9.1	trans	9_1	Eucgr.A02975	no
Eucgr.B00215_9.1	trans	9_1	Eucgr.B00215	no
Eucgr.B00370_9.1	trans	9_1	Eucgr.B00370	no
Eucgr.B00571_9.1	trans	9_1	Eucgr.B00571	no
Eucgr.B01090_9.1	trans	9_1	Eucgr.B01090	no
Eucgr.B01717_9.1	trans	9_1	Eucgr.B01717	no
Eucgr.B02153_9.1	trans	9_1	Eucgr.B02153	no
Eucgr.B02367_9.1	trans	9_1	Eucgr.B02367	no
Eucgr.B02383_9.1	trans	9_1	Eucgr.B02383	no
Eucgr.B03230_9.1	trans	9_1	Eucgr.B03230	no
Eucgr.B03370_9.1	trans	9_1	Eucgr.B03370	no
Eucgr.B03665_9.1	trans	9_1	Eucgr.B03665	no
Eucgr.B04027_9.1	trans	9_1	Eucgr.B04027	no
Eucgr.B04029_9.1	trans	9_1	Eucgr.B04029	no
Eucgr.C00564_9.1	trans	9_1	Eucgr.C00564	no
Eucgr.C00639_9.1	trans	9_1	Eucgr.C00639	no
Eucgr.C00749_9.1	trans	9_1	Eucgr.C00749	no
Eucgr.C00782_9.1	trans	9_1	Eucgr.C00782	no
Eucgr.C00845_9.1	trans	9_1	Eucgr.C00845	no
Eucgr.C01032_9.1	trans	9_1	Eucgr.C01032	no
Eucgr.C01041_9.1	trans	9_1	Eucgr.C01041	no
Eucgr.C01135_9.1	trans	9_1	Eucgr.C01135	no
Eucgr.C01790_9.1	trans	9_1	Eucgr.C01790	no
Eucgr.C01893_9.1	trans	9_1	Eucgr.C01893	no
Eucgr.C02205_9.1	trans	9_1	Eucgr.C02205	no
Eucgr.C02306_9.1	trans	9_1	Eucgr.C02306	no
Eucgr.C02716_9.1	trans	9_1	Eucgr.C02716	no
Eucgr.C03003_9.1	trans	9_1	Eucgr.C03003	no
Eucgr.C03022_9.1	trans	9_1	Eucgr.C03022	no
Eucgr.C03023_9.1	trans	9_1	Eucgr.C03023	no
Eucgr.C03050_9.1	trans	9_1	Eucgr.C03050	no
Eucgr.C03074_9.1	trans	9_1	Eucgr.C03074	no
Eucgr.C03183_9.1	trans	9_1	Eucgr.C03183	no
Eucgr.C03194_9.1	trans	9_1	Eucgr.C03194	no
Eucgr.C03403_9.1	trans	9_1	Eucgr.C03403	no
Eucgr.C03784_9.1	trans	9_1	Eucgr.C03784	no
Eucgr.C03891_9.1	trans	9_1	Eucgr.C03891	no
Eucgr.C04170_9.1	trans	9_1	Eucgr.C04170	no
Eucgr.C04172_9.1	trans	9_1	Eucgr.C04172	no
Eucgr.D00027_9.1	trans	9_1	Eucgr.D00027	no
Eucgr.D00282_9.1	trans	9_1	Eucgr.D00282	no
Eucgr.D00298_9.1	trans	9_1	Eucgr.D00298	no
Eucgr.D00434_9.1	trans	9_1	Eucgr.D00434	no
Eucgr.D00816_9.1	trans	9_1	Eucgr.D00816	no
Eucgr.D00852_9.1	trans	9_1	Eucgr.D00852	no
Eucgr.D01522_9.1	trans	9_1	Eucgr.D01522	no
Eucgr.D01651_9.1	trans	9_1	Eucgr.D01651	no
Eucgr.D01804_9.1	trans	9_1	Eucgr.D01804	no
Eucgr.D01847_9.1	trans	9_1	Eucgr.D01847	no
Eucgr.D01996_9.1	trans	9_1	Eucgr.D01996	no
Eucgr.D02083_9.1	trans	9_1	Eucgr.D02083	no
Eucgr.D02209_9.1	trans	9_1	Eucgr.D02209	no
Eucgr.D02345_9.1	trans	9_1	Eucgr.D02345	no
Eucgr.D02442_9.1	trans	9_1	Eucgr.D02442	no
Eucgr.D02540_9.1	trans	9_1	Eucgr.D02540	no
Eucgr.D02592_9.1	trans	9_1	Eucgr.D02592	no
Eucgr.D02596_9.1	trans	9_1	Eucgr.D02596	no
Eucgr.E00053_9.1	trans	9_1	Eucgr.E00053	no
Eucgr.E00266_9.1	trans	9_1	Eucgr.E00266	no
Eucgr.E01725_9.1	trans	9_1	Eucgr.E01725	no
Eucgr.E03535_9.1	trans	9_1	Eucgr.E03535	no
Eucgr.F00192_9.1	trans	9_1	Eucgr.F00192	no
Eucgr.F00240_9.1	trans	9_1	Eucgr.F00240	no
Eucgr.F01084_9.1	trans	9_1	Eucgr.F01084	no
Eucgr.F01094_9.1	trans	9_1	Eucgr.F01094	no
Eucgr.F01203_9.1	trans	9_1	Eucgr.F01203	no
Eucgr.F01542_9.1	trans	9_1	Eucgr.F01542	no
Eucgr.F02028_9.1	trans	9_1	Eucgr.F02028	no
Eucgr.F02045_9.1	trans	9_1	Eucgr.F02045	no
Eucgr.F02058_9.1	trans	9_1	Eucgr.F02058	no
Eucgr.F02287_9.1	trans	9_1	Eucgr.F02287	no
Eucgr.F02292_9.1	trans	9_1	Eucgr.F02292	no
Eucgr.F02834_9.1	trans	9_1	Eucgr.F02834	no
Eucgr.F03061_9.1	trans	9_1	Eucgr.F03061	no
Eucgr.F03346_9.1	trans	9_1	Eucgr.F03346	no
Eucgr.F03473_9.1	trans	9_1	Eucgr.F03473	no
Eucgr.F03657_9.1	trans	9_1	Eucgr.F03657	no
Eucgr.F04215_9.1	trans	9_1	Eucgr.F04215	no
Eucgr.F04308_9.1	trans	9_1	Eucgr.F04308	no
Eucgr.F04353_9.1	trans	9_1	Eucgr.F04353	no
Eucgr.F04476_9.1	trans	9_1	Eucgr.F04476	no
Eucgr.G00170_9.1	trans	9_1	Eucgr.G00170	no
Eucgr.G00575_9.1	trans	9_1	Eucgr.G00575	no
Eucgr.G00800_9.1	trans	9_1	Eucgr.G00800	no
Eucgr.G00976_9.1	trans	9_1	Eucgr.G00976	no
Eucgr.G01107_9.1	trans	9_1	Eucgr.G01107	no
Eucgr.G01776_9.1	trans	9_1	Eucgr.G01776	no
Eucgr.G02161_9.1	trans	9_1	Eucgr.G02161	no
Eucgr.G03056_9.1	trans	9_1	Eucgr.G03056	no
Eucgr.G03226_9.1	trans	9_1	Eucgr.G03226	no
Eucgr.G03252_9.1	trans	9_1	Eucgr.G03252	no
Eucgr.G03430_9.1	trans	9_1	Eucgr.G03430	no
Eucgr.H00053_9.1	trans	9_1	Eucgr.H00053	no
Eucgr.H00341_9.1	trans	9_1	Eucgr.H00341	no
Eucgr.H00470_9.1	trans	9_1	Eucgr.H00470	no
Eucgr.H00700_9.1	trans	9_1	Eucgr.H00700	no
Eucgr.H01076_9.1	trans	9_1	Eucgr.H01076	no
Eucgr.H01149_9.1	trans	9_1	Eucgr.H01149	no
Eucgr.H01156_9.1	trans	9_1	Eucgr.H01156	no
Eucgr.H02208_9.1	trans	9_1	Eucgr.H02208	no
Eucgr.H02331_9.1	trans	9_1	Eucgr.H02331	no
Eucgr.H02449_9.1	trans	9_1	Eucgr.H02449	no
Eucgr.H02584_9.1	trans	9_1	Eucgr.H02584	no
Eucgr.H03054_9.1	trans	9_1	Eucgr.H03054	no
Eucgr.H03155_9.1	trans	9_1	Eucgr.H03155	no
Eucgr.H03419_9.1	trans	9_1	Eucgr.H03419	no
Eucgr.H03917_9.1	trans	9_1	Eucgr.H03917	no
Eucgr.H04141_9.1	trans	9_1	Eucgr.H04141	no
Eucgr.H04888_9.1	trans	9_1	Eucgr.H04888	no
Eucgr.H04938_9.1	trans	9_1	Eucgr.H04938	no
Eucgr.H04992_9.1	trans	9_1	Eucgr.H04992	no
Eucgr.H05059_9.1	trans	9_1	Eucgr.H05059	no
Eucgr.I00007_9.1	cis	9_1	Eucgr.I00007	no
Eucgr.I00011_9.1	cis	9_1	Eucgr.I00011	no
Eucgr.I00012_9.1	cis	9_1	Eucgr.I00012	no
Eucgr.I00017_9.1	cis	9_1	Eucgr.I00017	no
Eucgr.I00020_9.1	cis	9_1	Eucgr.I00020	no
Eucgr.I00021_9.1	cis	9_1	Eucgr.I00021	no
Eucgr.I00025_9.1	cis	9_1	Eucgr.I00025	no
Eucgr.I00026_9.1	cis	9_1	Eucgr.I00026	no
Eucgr.I00030_9.1	cis	9_1	Eucgr.I00030	no
Eucgr.I00047_9.1	cis	9_1	Eucgr.I00047	no
Eucgr.I00062_9.1	cis	9_1	Eucgr.I00062	no
Eucgr.I00063_9.1	cis	9_1	Eucgr.I00063	no
Eucgr.I00065_9.1	cis	9_1	Eucgr.I00065	no
Eucgr.I00080_9.1	cis	9_1	Eucgr.I00080	no
Eucgr.I00081_9.1	cis	9_1	Eucgr.I00081	no
Eucgr.I00082_9.1	cis	9_1	Eucgr.I00082	no
Eucgr.I00083_9.1	cis	9_1	Eucgr.I00083	no
Eucgr.I00090_9.1	cis	9_1	Eucgr.I00090	no
Eucgr.I00102_9.1	cis	9_1	Eucgr.I00102	no
Eucgr.I00112_9.1	cis	9_1	Eucgr.I00112	no
Eucgr.I00118_9.1	cis	9_1	Eucgr.I00118	no
Eucgr.I00126_9.1	cis	9_1	Eucgr.I00126	no
Eucgr.I00130_9.1	cis	9_1	Eucgr.I00130	no
Eucgr.I00151_9.1	cis	9_1	Eucgr.I00151	no
Eucgr.I00158_9.1	cis	9_1	Eucgr.I00158	no
Eucgr.I00179_9.1	cis	9_1	Eucgr.I00179	no
Eucgr.I00184_9.1	cis	9_1	Eucgr.I00184	no
Eucgr.I00203_9.1	cis	9_1	Eucgr.I00203	no
Eucgr.I00204_9.1	cis	9_1	Eucgr.I00204	no
Eucgr.I00214_9.1	cis	9_1	Eucgr.I00214	no
Eucgr.I00221_9.1	cis	9_1	Eucgr.I00221	no
Eucgr.I00227_9.1	cis	9_1	Eucgr.I00227	no
Eucgr.I00254_9.1	cis	9_1	Eucgr.I00254	no
Eucgr.I00264_9.1	cis	9_1	Eucgr.I00264	no
Eucgr.I00273_9.1	cis	9_1	Eucgr.I00273	no
Eucgr.I00278_9.1	cis	9_1	Eucgr.I00278	no
Eucgr.I00293_9.1	cis	9_1	Eucgr.I00293	no
Eucgr.I00321_9.1	cis	9_1	Eucgr.I00321	no
Eucgr.I00594_9.1	cis	9_1	Eucgr.I00594	no
Eucgr.I00660_9.1	trans	9_1	Eucgr.I00660	no
Eucgr.I00953_9.1	trans	9_1	Eucgr.I00953	no
Eucgr.I01012_9.1	trans	9_1	Eucgr.I01012	no
Eucgr.I01517_9.1	trans	9_1	Eucgr.I01517	no
Eucgr.I02280_9.1	trans	9_1	Eucgr.I02280	no
Eucgr.I02727_9.1	trans	9_1	Eucgr.I02727	no
Eucgr.I02780_9.1	trans	9_1	Eucgr.I02780	no
Eucgr.I02808_9.1	trans	9_1	Eucgr.I02808	no
Eucgr.J00204_9.1	trans	9_1	Eucgr.J00204	no
Eucgr.J00290_9.1	trans	9_1	Eucgr.J00290	no
Eucgr.J00321_9.1	trans	9_1	Eucgr.J00321	no
Eucgr.J00394_9.1	trans	9_1	Eucgr.J00394	no
Eucgr.J00732_9.1	trans	9_1	Eucgr.J00732	no
Eucgr.J00805_9.1	trans	9_1	Eucgr.J00805	no
Eucgr.J01062_9.1	trans	9_1	Eucgr.J01062	no
Eucgr.J01086_9.1	trans	9_1	Eucgr.J01086	no
Eucgr.J01188_9.1	trans	9_1	Eucgr.J01188	no
Eucgr.J01190_9.1	trans	9_1	Eucgr.J01190	no
Eucgr.J01244_9.1	trans	9_1	Eucgr.J01244	no
Eucgr.J01260_9.1	trans	9_1	Eucgr.J01260	no
Eucgr.J01649_9.1	trans	9_1	Eucgr.J01649	no
Eucgr.J01897_9.1	trans	9_1	Eucgr.J01897	no
Eucgr.J01912_9.1	trans	9_1	Eucgr.J01912	no
Eucgr.J02210_9.1	trans	9_1	Eucgr.J02210	no
Eucgr.J02253_9.1	trans	9_1	Eucgr.J02253	no
Eucgr.J02467_9.1	trans	9_1	Eucgr.J02467	no
Eucgr.J02487_9.1	trans	9_1	Eucgr.J02487	no
Eucgr.J02614_9.1	trans	9_1	Eucgr.J02614	no
Eucgr.K00214_9.1	trans	9_1	Eucgr.K00214	no
Eucgr.K01520_9.1	trans	9_1	Eucgr.K01520	no
Eucgr.K01521_9.1	trans	9_1	Eucgr.K01521	no
Eucgr.K01668_9.1	trans	9_1	Eucgr.K01668	no
Eucgr.K02216_9.1	trans	9_1	Eucgr.K02216	no
Eucgr.K02217_9.1	trans	9_1	Eucgr.K02217	no
Eucgr.K02230_9.1	trans	9_1	Eucgr.K02230	no
Eucgr.K02309_9.1	trans	9_1	Eucgr.K02309	no
Eucgr.K02331_9.1	trans	9_1	Eucgr.K02331	no
Eucgr.K02669_9.1	trans	9_1	Eucgr.K02669	no
Eucgr.K03007_9.1	trans	9_1	Eucgr.K03007	no
Eucgr.K03180_9.1	trans	9_1	Eucgr.K03180	no
Eucgr.K03212_9.1	trans	9_1	Eucgr.K03212	no
Eucgr.K03282_9.1	trans	9_1	Eucgr.K03282	no
Eucgr.K03377_9.1	trans	9_1	Eucgr.K03377	no
Eucgr.L00649_9.1	no_result	9_1	Eucgr.L00649	no
Eucgr.L00662_9.1	no_result	9_1	Eucgr.L00662	no
Eucgr.L00807_9.1	no_result	9_1	Eucgr.L00807	no
Eucgr.L01374_9.1	no_result	9_1	Eucgr.L01374	no
Eucgr.L01517_9.1	no_result	9_1	Eucgr.L01517	no
Eucgr.L02231_9.1	no_result	9_1	Eucgr.L02231	no
Eucgr.L02369_9.1	no_result	9_1	Eucgr.L02369	no
Eucgr.L02619_9.1	no_result	9_1	Eucgr.L02619	no
Eucgr.L02738_9.1	no_result	9_1	Eucgr.L02738	no
Eucgr.L03230_9.1	no_result	9_1	Eucgr.L03230	no
Eucgr.L03346_9.1	no_result	9_1	Eucgr.L03346	no
Eucgr.A02740_8.53	trans	8_53	Eucgr.A02740	no
Eucgr.B02571_8.53	trans	8_53	Eucgr.B02571	no
Eucgr.B03781_8.53	trans	8_53	Eucgr.B03781	no
Eucgr.C01794_8.53	trans	8_53	Eucgr.C01794	no
Eucgr.E01726_8.53	trans	8_53	Eucgr.E01726	no
Eucgr.E02647_8.53	trans	8_53	Eucgr.E02647	no
Eucgr.F01499_8.53	trans	8_53	Eucgr.F01499	no
Eucgr.F02017_8.53	trans	8_53	Eucgr.F02017	no
Eucgr.F02955_8.53	trans	8_53	Eucgr.F02955	no
Eucgr.G01374_8.53	trans	8_53	Eucgr.G01374	no
Eucgr.G02040_8.53	trans	8_53	Eucgr.G02040	no
Eucgr.G03312_8.53	trans	8_53	Eucgr.G03312	no
Eucgr.H03450_8.53	trans	8_53	Eucgr.H03450	no
Eucgr.H03569_8.53	trans	8_53	Eucgr.H03569	no
Eucgr.H03571_8.53	trans	8_53	Eucgr.H03571	no
Eucgr.H03601_8.53	trans	8_53	Eucgr.H03601	no
Eucgr.H03622_8.53	trans	8_53	Eucgr.H03622	no
Eucgr.H03751_8.53	trans	8_53	Eucgr.H03751	no
Eucgr.H03809_8.53	trans	8_53	Eucgr.H03809	no
Eucgr.H03851_8.53	trans	8_53	Eucgr.H03851	no
Eucgr.H03942_8.53	trans	8_53	Eucgr.H03942	no
Eucgr.H04086_8.53	cis	8_53	Eucgr.H04086	no
Eucgr.H04118_8.53	cis	8_53	Eucgr.H04118	no
Eucgr.H04228_8.53	cis	8_53	Eucgr.H04228	no
Eucgr.H04346_8.53	cis	8_53	Eucgr.H04346	no
Eucgr.H04423_8.53	cis	8_53	Eucgr.H04423	no
Eucgr.H04448_8.53	trans	8_53	Eucgr.H04448	no
Eucgr.H04473_8.53	cis	8_53	Eucgr.H04473	no
Eucgr.H04499_8.53	cis	8_53	Eucgr.H04499	no
Eucgr.H04811_8.53	cis	8_53	Eucgr.H04811	no
Eucgr.J01468_8.53	trans	8_53	Eucgr.J01468	no
Eucgr.K02492_8.53	trans	8_53	Eucgr.K02492	no
Eucgr.K03111_8.53	trans	8_53	Eucgr.K03111	no
Eucgr.L02153_8.53	no_result	8_53	Eucgr.L02153	no
Eucgr.A02368_7.48	trans	7_48	Eucgr.A02368	no
Eucgr.A02772_7.48	trans	7_48	Eucgr.A02772	no
Eucgr.B00027_7.48	trans	7_48	Eucgr.B00027	no
Eucgr.B01549_7.48	trans	7_48	Eucgr.B01549	no
Eucgr.B02645_7.48	trans	7_48	Eucgr.B02645	no
Eucgr.D00054_7.48	trans	7_48	Eucgr.D00054	no
Eucgr.D01921_7.48	trans	7_48	Eucgr.D01921	no
Eucgr.E01507_7.48	trans	7_48	Eucgr.E01507	no
Eucgr.E02231_7.48	trans	7_48	Eucgr.E02231	no
Eucgr.F00472_7.48	trans	7_48	Eucgr.F00472	no
Eucgr.F02004_7.48	trans	7_48	Eucgr.F02004	no
Eucgr.F03692_7.48	trans	7_48	Eucgr.F03692	no
Eucgr.G00476_7.48	trans	7_48	Eucgr.G00476	no
Eucgr.G02039_7.48	trans	7_48	Eucgr.G02039	no
Eucgr.G02043_7.48	trans	7_48	Eucgr.G02043	no
Eucgr.G02344_7.48	trans	7_48	Eucgr.G02344	no
Eucgr.G02581_7.48	cis	7_48	Eucgr.G02581	no
Eucgr.G02690_7.48	cis	7_48	Eucgr.G02690	no
Eucgr.G02736_7.48	cis	7_48	Eucgr.G02736	no
Eucgr.G02813_7.48	cis	7_48	Eucgr.G02813	no
Eucgr.G02874_7.48	cis	7_48	Eucgr.G02874	no
Eucgr.G02903_7.48	cis	7_48	Eucgr.G02903	no
Eucgr.G02922_7.48	cis	7_48	Eucgr.G02922	no
Eucgr.G02940_7.48	cis	7_48	Eucgr.G02940	no
Eucgr.G02944_7.48	cis	7_48	Eucgr.G02944	no
Eucgr.G02980_7.48	cis	7_48	Eucgr.G02980	no
Eucgr.G02989_7.48	cis	7_48	Eucgr.G02989	no
Eucgr.G02991_7.48	cis	7_48	Eucgr.G02991	no
Eucgr.G03002_7.48	cis	7_48	Eucgr.G03002	no
Eucgr.G03047_7.48	cis	7_48	Eucgr.G03047	no
Eucgr.G03081_7.48	cis	7_48	Eucgr.G03081	no
Eucgr.G03098_7.48	cis	7_48	Eucgr.G03098	no
Eucgr.G03099_7.48	cis	7_48	Eucgr.G03099	no
Eucgr.G03228_7.48	cis	7_48	Eucgr.G03228	no
Eucgr.G03402_7.48	trans	7_48	Eucgr.G03402	no
Eucgr.H03453_7.48	trans	7_48	Eucgr.H03453	no
Eucgr.I00669_7.48	trans	7_48	Eucgr.I00669	no
Eucgr.J01408_7.48	trans	7_48	Eucgr.J01408	no
Eucgr.J02484_7.48	trans	7_48	Eucgr.J02484	no
Eucgr.K03298_7.48	trans	7_48	Eucgr.K03298	no
Eucgr.L00004_7.48	no_result	7_48	Eucgr.L00004	no
Eucgr.L03160_7.48	no_result	7_48	Eucgr.L03160	no
Eucgr.L03235_7.48	no_result	7_48	Eucgr.L03235	no
Eucgr.B02160_7.44	trans	7_44	Eucgr.B02160	no
Eucgr.B02561_7.44	trans	7_44	Eucgr.B02561	no
Eucgr.B02569_7.44	trans	7_44	Eucgr.B02569	no
Eucgr.B02751_7.44	trans	7_44	Eucgr.B02751	no
Eucgr.C01747_7.44	trans	7_44	Eucgr.C01747	no
Eucgr.C03101_7.44	trans	7_44	Eucgr.C03101	no
Eucgr.E03140_7.44	trans	7_44	Eucgr.E03140	no
Eucgr.F00767_7.44	trans	7_44	Eucgr.F00767	no
Eucgr.F02516_7.44	trans	7_44	Eucgr.F02516	no
Eucgr.G00053_7.44	trans	7_44	Eucgr.G00053	no
Eucgr.G01537_7.44	trans	7_44	Eucgr.G01537	no
Eucgr.G02089_7.44	cis	7_44	Eucgr.G02089	no
Eucgr.G02435_7.44	cis	7_44	Eucgr.G02435	no
Eucgr.G02471_7.44	cis	7_44	Eucgr.G02471	no
Eucgr.G02473_7.44	cis	7_44	Eucgr.G02473	no
Eucgr.G02477_7.44	cis	7_44	Eucgr.G02477	no
Eucgr.G02478_7.44	cis	7_44	Eucgr.G02478	no
Eucgr.G02494_7.44	cis	7_44	Eucgr.G02494	no
Eucgr.G02499_7.44	cis	7_44	Eucgr.G02499	no
Eucgr.G02509_7.44	cis	7_44	Eucgr.G02509	no
Eucgr.G02513_7.44	cis	7_44	Eucgr.G02513	no
Eucgr.G02516_7.44	cis	7_44	Eucgr.G02516	no
Eucgr.G02539_7.44	cis	7_44	Eucgr.G02539	no
Eucgr.G02545_7.44	cis	7_44	Eucgr.G02545	no
Eucgr.G02554_7.44	cis	7_44	Eucgr.G02554	no
Eucgr.G02560_7.44	cis	7_44	Eucgr.G02560	no
Eucgr.G02665_7.44	cis	7_44	Eucgr.G02665	no
Eucgr.G02683_7.44	cis	7_44	Eucgr.G02683	no
Eucgr.G02787_7.44	cis	7_44	Eucgr.G02787	no
Eucgr.G02961_7.44	cis	7_44	Eucgr.G02961	no
Eucgr.G03060_7.44	cis	7_44	Eucgr.G03060	no
Eucgr.G03297_7.44	trans	7_44	Eucgr.G03297	no
Eucgr.H02307_7.44	trans	7_44	Eucgr.H02307	no
Eucgr.H03496_7.44	trans	7_44	Eucgr.H03496	no
Eucgr.H03954_7.44	trans	7_44	Eucgr.H03954	no
Eucgr.H04468_7.44	trans	7_44	Eucgr.H04468	no
Eucgr.I00242_7.44	trans	7_44	Eucgr.I00242	no
Eucgr.I01094_7.44	trans	7_44	Eucgr.I01094	no
Eucgr.I02070_7.44	trans	7_44	Eucgr.I02070	no
Eucgr.J00363_7.44	trans	7_44	Eucgr.J00363	no
Eucgr.J03077_7.44	trans	7_44	Eucgr.J03077	no
Eucgr.J03080_7.44	trans	7_44	Eucgr.J03080	no
Eucgr.K01098_7.44	trans	7_44	Eucgr.K01098	no
Eucgr.K01211_7.44	trans	7_44	Eucgr.K01211	no
Eucgr.K02072_7.44	trans	7_44	Eucgr.K02072	no
Eucgr.K02884_7.44	trans	7_44	Eucgr.K02884	no
Eucgr.K03111_7.44	trans	7_44	Eucgr.K03111	no
Eucgr.K03391_7.44	trans	7_44	Eucgr.K03391	no
Eucgr.L01102_7.44	no_result	7_44	Eucgr.L01102	no
Eucgr.L01966_7.44	no_result	7_44	Eucgr.L01966	no
Eucgr.L02500_7.44	no_result	7_44	Eucgr.L02500	no
Eucgr.L02938_7.44	no_result	7_44	Eucgr.L02938	no
Eucgr.A01509_7.43	trans	7_43	Eucgr.A01509	no
Eucgr.B00577_7.43	trans	7_43	Eucgr.B00577	no
Eucgr.B02658_7.43	trans	7_43	Eucgr.B02658	no
Eucgr.B02871_7.43	trans	7_43	Eucgr.B02871	no
Eucgr.B02872_7.43	trans	7_43	Eucgr.B02872	no
Eucgr.B03675_7.43	trans	7_43	Eucgr.B03675	no
Eucgr.B03695_7.43	trans	7_43	Eucgr.B03695	no
Eucgr.B03943_7.43	trans	7_43	Eucgr.B03943	no
Eucgr.C00310_7.43	trans	7_43	Eucgr.C00310	no
Eucgr.C01141_7.43	trans	7_43	Eucgr.C01141	no
Eucgr.C01407_7.43	trans	7_43	Eucgr.C01407	no
Eucgr.C01900_7.43	trans	7_43	Eucgr.C01900	no
Eucgr.C01905_7.43	trans	7_43	Eucgr.C01905	no
Eucgr.C02487_7.43	trans	7_43	Eucgr.C02487	no
Eucgr.C03070_7.43	trans	7_43	Eucgr.C03070	no
Eucgr.C03817_7.43	trans	7_43	Eucgr.C03817	no
Eucgr.D00739_7.43	trans	7_43	Eucgr.D00739	no
Eucgr.D01062_7.43	trans	7_43	Eucgr.D01062	no
Eucgr.E00383_7.43	trans	7_43	Eucgr.E00383	no
Eucgr.E00629_7.43	trans	7_43	Eucgr.E00629	no
Eucgr.E02152_7.43	trans	7_43	Eucgr.E02152	no
Eucgr.E02168_7.43	trans	7_43	Eucgr.E02168	no
Eucgr.E02537_7.43	trans	7_43	Eucgr.E02537	no
Eucgr.E02930_7.43	trans	7_43	Eucgr.E02930	no
Eucgr.E03117_7.43	trans	7_43	Eucgr.E03117	no
Eucgr.E03121_7.43	trans	7_43	Eucgr.E03121	no
Eucgr.E03122_7.43	trans	7_43	Eucgr.E03122	no
Eucgr.E03319_7.43	trans	7_43	Eucgr.E03319	no
Eucgr.E03673_7.43	trans	7_43	Eucgr.E03673	no
Eucgr.G00342_7.43	trans	7_43	Eucgr.G00342	no
Eucgr.G00570_7.43	trans	7_43	Eucgr.G00570	no
Eucgr.G01089_7.43	trans	7_43	Eucgr.G01089	no
Eucgr.G02016_7.43	cis	7_43	Eucgr.G02016	no
Eucgr.G02108_7.43	cis	7_43	Eucgr.G02108	no
Eucgr.G02215_7.43	cis	7_43	Eucgr.G02215	no
Eucgr.G02303_7.43	cis	7_43	Eucgr.G02303	no
Eucgr.G02314_7.43	cis	7_43	Eucgr.G02314	no
Eucgr.G02374_7.43	cis	7_43	Eucgr.G02374	no
Eucgr.G02409_7.43	cis	7_43	Eucgr.G02409	no
Eucgr.G02412_7.43	cis	7_43	Eucgr.G02412	no
Eucgr.G02413_7.43	cis	7_43	Eucgr.G02413	no
Eucgr.G02416_7.43	cis	7_43	Eucgr.G02416	no
Eucgr.G02447_7.43	cis	7_43	Eucgr.G02447	no
Eucgr.G02454_7.43	cis	7_43	Eucgr.G02454	no
Eucgr.G02474_7.43	cis	7_43	Eucgr.G02474	no
Eucgr.G02520_7.43	cis	7_43	Eucgr.G02520	no
Eucgr.G02667_7.43	cis	7_43	Eucgr.G02667	no
Eucgr.G02767_7.43	cis	7_43	Eucgr.G02767	no
Eucgr.G02893_7.43	trans	7_43	Eucgr.G02893	no
Eucgr.G03024_7.43	trans	7_43	Eucgr.G03024	no
Eucgr.G03362_7.43	trans	7_43	Eucgr.G03362	no
Eucgr.H00205_7.43	trans	7_43	Eucgr.H00205	no
Eucgr.H04228_7.43	trans	7_43	Eucgr.H04228	no
Eucgr.H04662_7.43	trans	7_43	Eucgr.H04662	no
Eucgr.H05033_7.43	trans	7_43	Eucgr.H05033	no
Eucgr.I00630_7.43	trans	7_43	Eucgr.I00630	no
Eucgr.I01615_7.43	trans	7_43	Eucgr.I01615	no
Eucgr.J00260_7.43	trans	7_43	Eucgr.J00260	no
Eucgr.J00275_7.43	trans	7_43	Eucgr.J00275	no
Eucgr.J00496_7.43	trans	7_43	Eucgr.J00496	no
Eucgr.J01240_7.43	trans	7_43	Eucgr.J01240	no
Eucgr.J02175_7.43	trans	7_43	Eucgr.J02175	no
Eucgr.J02697_7.43	trans	7_43	Eucgr.J02697	no
Eucgr.J03135_7.43	trans	7_43	Eucgr.J03135	no
Eucgr.K01136_7.43	trans	7_43	Eucgr.K01136	no
Eucgr.K02589_7.43	trans	7_43	Eucgr.K02589	no
Eucgr.K02659_7.43	trans	7_43	Eucgr.K02659	no
Eucgr.L00734_7.43	no_result	7_43	Eucgr.L00734	no
Eucgr.L01420_7.43	no_result	7_43	Eucgr.L01420	no
Eucgr.L01639_7.43	no_result	7_43	Eucgr.L01639	no
Eucgr.L02511_7.43	no_result	7_43	Eucgr.L02511	no
Eucgr.A00785_6.1	trans	6_1	Eucgr.A00785	no
Eucgr.A01247_6.1	trans	6_1	Eucgr.A01247	no
Eucgr.A01442_6.1	trans	6_1	Eucgr.A01442	no
Eucgr.A01602_6.1	trans	6_1	Eucgr.A01602	no
Eucgr.A01804_6.1	trans	6_1	Eucgr.A01804	no
Eucgr.B01564_6.1	trans	6_1	Eucgr.B01564	no
Eucgr.B01964_6.1	trans	6_1	Eucgr.B01964	no
Eucgr.B02793_6.1	trans	6_1	Eucgr.B02793	no
Eucgr.C02543_6.1	trans	6_1	Eucgr.C02543	no
Eucgr.C02799_6.1	trans	6_1	Eucgr.C02799	no
Eucgr.C02842_6.1	trans	6_1	Eucgr.C02842	no
Eucgr.C03183_6.1	trans	6_1	Eucgr.C03183	no
Eucgr.C03263_6.1	trans	6_1	Eucgr.C03263	no
Eucgr.C03403_6.1	trans	6_1	Eucgr.C03403	no
Eucgr.C03458_6.1	trans	6_1	Eucgr.C03458	no
Eucgr.C04290_6.1	trans	6_1	Eucgr.C04290	no
Eucgr.D01804_6.1	trans	6_1	Eucgr.D01804	no
Eucgr.E00201_6.1	trans	6_1	Eucgr.E00201	no
Eucgr.E00882_6.1	trans	6_1	Eucgr.E00882	no
Eucgr.E01906_6.1	trans	6_1	Eucgr.E01906	no
Eucgr.E02260_6.1	trans	6_1	Eucgr.E02260	no
Eucgr.E02710_6.1	trans	6_1	Eucgr.E02710	no
Eucgr.E02783_6.1	trans	6_1	Eucgr.E02783	no
Eucgr.E03053_6.1	trans	6_1	Eucgr.E03053	no
Eucgr.E04326_6.1	trans	6_1	Eucgr.E04326	no
Eucgr.F00028_6.1	cis	6_1	Eucgr.F00028	no
Eucgr.F00095_6.1	cis	6_1	Eucgr.F00095	no
Eucgr.F00164_6.1	cis	6_1	Eucgr.F00164	no
Eucgr.F00192_6.1	cis	6_1	Eucgr.F00192	no
Eucgr.F00239_6.1	cis	6_1	Eucgr.F00239	no
Eucgr.F00459_6.1	cis	6_1	Eucgr.F00459	no
Eucgr.F00460_6.1	cis	6_1	Eucgr.F00460	no
Eucgr.F01134_6.1	trans	6_1	Eucgr.F01134	no
Eucgr.F02683_6.1	trans	6_1	Eucgr.F02683	no
Eucgr.F02818_6.1	trans	6_1	Eucgr.F02818	no
Eucgr.G00209_6.1	trans	6_1	Eucgr.G00209	no
Eucgr.G02425_6.1	trans	6_1	Eucgr.G02425	no
Eucgr.G02700_6.1	trans	6_1	Eucgr.G02700	no
Eucgr.G02702_6.1	trans	6_1	Eucgr.G02702	no
Eucgr.G02807_6.1	trans	6_1	Eucgr.G02807	no
Eucgr.G02922_6.1	trans	6_1	Eucgr.G02922	no
Eucgr.G03028_6.1	trans	6_1	Eucgr.G03028	no
Eucgr.G03063_6.1	trans	6_1	Eucgr.G03063	no
Eucgr.H00053_6.1	trans	6_1	Eucgr.H00053	no
Eucgr.H00172_6.1	trans	6_1	Eucgr.H00172	no
Eucgr.H00256_6.1	trans	6_1	Eucgr.H00256	no
Eucgr.H00341_6.1	trans	6_1	Eucgr.H00341	no
Eucgr.H00351_6.1	trans	6_1	Eucgr.H00351	no
Eucgr.H01761_6.1	trans	6_1	Eucgr.H01761	no
Eucgr.H03182_6.1	trans	6_1	Eucgr.H03182	no
Eucgr.H03424_6.1	trans	6_1	Eucgr.H03424	no
Eucgr.H04366_6.1	trans	6_1	Eucgr.H04366	no
Eucgr.H04452_6.1	trans	6_1	Eucgr.H04452	no
Eucgr.I00570_6.1	trans	6_1	Eucgr.I00570	no
Eucgr.I02721_6.1	trans	6_1	Eucgr.I02721	no
Eucgr.J00748_6.1	trans	6_1	Eucgr.J00748	no
Eucgr.K01060_6.1	trans	6_1	Eucgr.K01060	no
Eucgr.K01255_6.1	trans	6_1	Eucgr.K01255	no
Eucgr.K01822_6.1	trans	6_1	Eucgr.K01822	no
Eucgr.K03104_6.1	trans	6_1	Eucgr.K03104	no
Eucgr.K03295_6.1	trans	6_1	Eucgr.K03295	no
Eucgr.L01019_6.1	no_result	6_1	Eucgr.L01019	no
Eucgr.A00584_11.22	trans	11_22	Eucgr.A00584	no
Eucgr.B02548_11.22	trans	11_22	Eucgr.B02548	no
Eucgr.C01438_11.22	trans	11_22	Eucgr.C01438	no
Eucgr.C02721_11.22	trans	11_22	Eucgr.C02721	no
Eucgr.H05081_11.22	trans	11_22	Eucgr.H05081	no
Eucgr.J02484_11.22	trans	11_22	Eucgr.J02484	no
Eucgr.K01256_11.22	cis	11_22	Eucgr.K01256	no
Eucgr.K01599_11.22	cis	11_22	Eucgr.K01599	no
Eucgr.K01606_11.22	cis	11_22	Eucgr.K01606	no
Eucgr.K01612_11.22	cis	11_22	Eucgr.K01612	no
Eucgr.K01630_11.22	cis	11_22	Eucgr.K01630	no
Eucgr.K01777_11.22	cis	11_22	Eucgr.K01777	no
Eucgr.K01866_11.22	cis	11_22	Eucgr.K01866	no
Eucgr.K01905_11.22	cis	11_22	Eucgr.K01905	no
Eucgr.K01933_11.22	cis	11_22	Eucgr.K01933	no
Eucgr.K02056_11.22	cis	11_22	Eucgr.K02056	no
Eucgr.K02585_11.22	trans	11_22	Eucgr.K02585	no
Eucgr.K02713_11.22	trans	11_22	Eucgr.K02713	no
Eucgr.A01315_10.38	trans	10_38	Eucgr.A01315	no
Eucgr.A01430_10.38	trans	10_38	Eucgr.A01430	no
Eucgr.A01559_10.38	trans	10_38	Eucgr.A01559	no
Eucgr.A01710_10.38	trans	10_38	Eucgr.A01710	no
Eucgr.A01827_10.38	trans	10_38	Eucgr.A01827	no
Eucgr.A02032_10.38	trans	10_38	Eucgr.A02032	no
Eucgr.A02045_10.38	trans	10_38	Eucgr.A02045	no
Eucgr.A02233_10.38	trans	10_38	Eucgr.A02233	no
Eucgr.A02264_10.38	trans	10_38	Eucgr.A02264	no
Eucgr.A02267_10.38	trans	10_38	Eucgr.A02267	no
Eucgr.A02274_10.38	trans	10_38	Eucgr.A02274	no
Eucgr.A02473_10.38	trans	10_38	Eucgr.A02473	no
Eucgr.A02526_10.38	trans	10_38	Eucgr.A02526	no
Eucgr.A02777_10.38	trans	10_38	Eucgr.A02777	no
Eucgr.A02862_10.38	trans	10_38	Eucgr.A02862	no
Eucgr.B00029_10.38	trans	10_38	Eucgr.B00029	no
Eucgr.B00041_10.38	trans	10_38	Eucgr.B00041	no
Eucgr.B00052_10.38	trans	10_38	Eucgr.B00052	no
Eucgr.B01451_10.38	trans	10_38	Eucgr.B01451	no
Eucgr.B01599_10.38	trans	10_38	Eucgr.B01599	no
Eucgr.B01628_10.38	trans	10_38	Eucgr.B01628	no
Eucgr.B01759_10.38	trans	10_38	Eucgr.B01759	no
Eucgr.B01913_10.38	trans	10_38	Eucgr.B01913	no
Eucgr.B01931_10.38	trans	10_38	Eucgr.B01931	no
Eucgr.B02324_10.38	trans	10_38	Eucgr.B02324	no
Eucgr.B02362_10.38	trans	10_38	Eucgr.B02362	no
Eucgr.B02469_10.38	trans	10_38	Eucgr.B02469	no
Eucgr.B02546_10.38	trans	10_38	Eucgr.B02546	no
Eucgr.B02731_10.38	trans	10_38	Eucgr.B02731	no
Eucgr.B02811_10.38	trans	10_38	Eucgr.B02811	no
Eucgr.B02942_10.38	trans	10_38	Eucgr.B02942	no
Eucgr.B03242_10.38	trans	10_38	Eucgr.B03242	no
Eucgr.B03295_10.38	trans	10_38	Eucgr.B03295	no
Eucgr.B03410_10.38	trans	10_38	Eucgr.B03410	no
Eucgr.B03474_10.38	trans	10_38	Eucgr.B03474	no
Eucgr.B03566_10.38	trans	10_38	Eucgr.B03566	no
Eucgr.B03628_10.38	trans	10_38	Eucgr.B03628	no
Eucgr.B03895_10.38	trans	10_38	Eucgr.B03895	no
Eucgr.B03898_10.38	trans	10_38	Eucgr.B03898	no
Eucgr.C00131_10.38	trans	10_38	Eucgr.C00131	no
Eucgr.C00140_10.38	trans	10_38	Eucgr.C00140	no
Eucgr.C00344_10.38	trans	10_38	Eucgr.C00344	no
Eucgr.C00422_10.38	trans	10_38	Eucgr.C00422	no
Eucgr.C00769_10.38	trans	10_38	Eucgr.C00769	no
Eucgr.C00842_10.38	trans	10_38	Eucgr.C00842	no
Eucgr.C00897_10.38	trans	10_38	Eucgr.C00897	no
Eucgr.C01068_10.38	trans	10_38	Eucgr.C01068	no
Eucgr.C01289_10.38	trans	10_38	Eucgr.C01289	no
Eucgr.C01329_10.38	trans	10_38	Eucgr.C01329	no
Eucgr.C01467_10.38	trans	10_38	Eucgr.C01467	no
Eucgr.C01727_10.38	trans	10_38	Eucgr.C01727	no
Eucgr.C02125_10.38	trans	10_38	Eucgr.C02125	no
Eucgr.C02307_10.38	trans	10_38	Eucgr.C02307	no
Eucgr.C02604_10.38	trans	10_38	Eucgr.C02604	no
Eucgr.C02619_10.38	trans	10_38	Eucgr.C02619	no
Eucgr.C03099_10.38	trans	10_38	Eucgr.C03099	no
Eucgr.C03141_10.38	trans	10_38	Eucgr.C03141	no
Eucgr.C03199_10.38	trans	10_38	Eucgr.C03199	no
Eucgr.C03204_10.38	trans	10_38	Eucgr.C03204	no
Eucgr.C03205_10.38	trans	10_38	Eucgr.C03205	no
Eucgr.C03243_10.38	trans	10_38	Eucgr.C03243	no
Eucgr.C03850_10.38	trans	10_38	Eucgr.C03850	no
Eucgr.C04092_10.38	trans	10_38	Eucgr.C04092	no
Eucgr.C04109_10.38	trans	10_38	Eucgr.C04109	no
Eucgr.C04157_10.38	trans	10_38	Eucgr.C04157	no
Eucgr.C04383_10.38	trans	10_38	Eucgr.C04383	no
Eucgr.D00483_10.38	trans	10_38	Eucgr.D00483	no
Eucgr.D00627_10.38	trans	10_38	Eucgr.D00627	no
Eucgr.D00714_10.38	trans	10_38	Eucgr.D00714	no
Eucgr.D00719_10.38	trans	10_38	Eucgr.D00719	no
Eucgr.D01034_10.38	trans	10_38	Eucgr.D01034	no
Eucgr.D01116_10.38	trans	10_38	Eucgr.D01116	no
Eucgr.D01413_10.38	trans	10_38	Eucgr.D01413	no
Eucgr.D01694_10.38	trans	10_38	Eucgr.D01694	no
Eucgr.D01704_10.38	trans	10_38	Eucgr.D01704	no
Eucgr.D01709_10.38	trans	10_38	Eucgr.D01709	no
Eucgr.D01829_10.38	trans	10_38	Eucgr.D01829	no
Eucgr.D01917_10.38	trans	10_38	Eucgr.D01917	no
Eucgr.D02098_10.38	trans	10_38	Eucgr.D02098	no
Eucgr.D02135_10.38	trans	10_38	Eucgr.D02135	no
Eucgr.D02321_10.38	trans	10_38	Eucgr.D02321	no
Eucgr.D02595_10.38	trans	10_38	Eucgr.D02595	no
Eucgr.E00099_10.38	trans	10_38	Eucgr.E00099	no
Eucgr.E00258_10.38	trans	10_38	Eucgr.E00258	no
Eucgr.E00301_10.38	trans	10_38	Eucgr.E00301	no
Eucgr.E00306_10.38	trans	10_38	Eucgr.E00306	no
Eucgr.E00470_10.38	trans	10_38	Eucgr.E00470	no
Eucgr.E00497_10.38	trans	10_38	Eucgr.E00497	no
Eucgr.E00516_10.38	trans	10_38	Eucgr.E00516	no
Eucgr.E00571_10.38	trans	10_38	Eucgr.E00571	no
Eucgr.E00622_10.38	trans	10_38	Eucgr.E00622	no
Eucgr.E00642_10.38	trans	10_38	Eucgr.E00642	no
Eucgr.E01097_10.38	trans	10_38	Eucgr.E01097	no
Eucgr.E01171_10.38	trans	10_38	Eucgr.E01171	no
Eucgr.E01228_10.38	trans	10_38	Eucgr.E01228	no
Eucgr.E01346_10.38	trans	10_38	Eucgr.E01346	no
Eucgr.E01440_10.38	trans	10_38	Eucgr.E01440	no
Eucgr.E01517_10.38	trans	10_38	Eucgr.E01517	no
Eucgr.E02414_10.38	trans	10_38	Eucgr.E02414	no
Eucgr.E02974_10.38	trans	10_38	Eucgr.E02974	no
Eucgr.E04258_10.38	trans	10_38	Eucgr.E04258	no
Eucgr.F00746_10.38	trans	10_38	Eucgr.F00746	no
Eucgr.F00850_10.38	trans	10_38	Eucgr.F00850	no
Eucgr.F01324_10.38	trans	10_38	Eucgr.F01324	no
Eucgr.F01476_10.38	trans	10_38	Eucgr.F01476	no
Eucgr.F01533_10.38	trans	10_38	Eucgr.F01533	no
Eucgr.F01545_10.38	trans	10_38	Eucgr.F01545	no
Eucgr.F01551_10.38	trans	10_38	Eucgr.F01551	no
Eucgr.F01554_10.38	trans	10_38	Eucgr.F01554	no
Eucgr.F01641_10.38	trans	10_38	Eucgr.F01641	no
Eucgr.F02219_10.38	trans	10_38	Eucgr.F02219	no
Eucgr.F02470_10.38	trans	10_38	Eucgr.F02470	no
Eucgr.F02622_10.38	trans	10_38	Eucgr.F02622	no
Eucgr.F02671_10.38	trans	10_38	Eucgr.F02671	no
Eucgr.F02699_10.38	trans	10_38	Eucgr.F02699	no
Eucgr.F02736_10.38	trans	10_38	Eucgr.F02736	no
Eucgr.F02761_10.38	trans	10_38	Eucgr.F02761	no
Eucgr.F02790_10.38	trans	10_38	Eucgr.F02790	no
Eucgr.F02797_10.38	trans	10_38	Eucgr.F02797	no
Eucgr.F02876_10.38	trans	10_38	Eucgr.F02876	no
Eucgr.F02997_10.38	trans	10_38	Eucgr.F02997	no
Eucgr.F03011_10.38	trans	10_38	Eucgr.F03011	no
Eucgr.F03260_10.38	trans	10_38	Eucgr.F03260	no
Eucgr.F03341_10.38	trans	10_38	Eucgr.F03341	no
Eucgr.F03492_10.38	trans	10_38	Eucgr.F03492	no
Eucgr.F03706_10.38	trans	10_38	Eucgr.F03706	no
Eucgr.F04000_10.38	trans	10_38	Eucgr.F04000	no
Eucgr.F04008_10.38	trans	10_38	Eucgr.F04008	no
Eucgr.F04026_10.38	trans	10_38	Eucgr.F04026	no
Eucgr.F04075_10.38	trans	10_38	Eucgr.F04075	no
Eucgr.F04348_10.38	trans	10_38	Eucgr.F04348	no
Eucgr.G00021_10.38	trans	10_38	Eucgr.G00021	no
Eucgr.G00347_10.38	trans	10_38	Eucgr.G00347	no
Eucgr.G00444_10.38	trans	10_38	Eucgr.G00444	no
Eucgr.G01041_10.38	trans	10_38	Eucgr.G01041	no
Eucgr.G01188_10.38	trans	10_38	Eucgr.G01188	no
Eucgr.G01446_10.38	trans	10_38	Eucgr.G01446	no
Eucgr.G01454_10.38	trans	10_38	Eucgr.G01454	no
Eucgr.G01534_10.38	trans	10_38	Eucgr.G01534	no
Eucgr.G01708_10.38	trans	10_38	Eucgr.G01708	no
Eucgr.G01711_10.38	trans	10_38	Eucgr.G01711	no
Eucgr.G01717_10.38	trans	10_38	Eucgr.G01717	no
Eucgr.G01854_10.38	trans	10_38	Eucgr.G01854	no
Eucgr.G01875_10.38	trans	10_38	Eucgr.G01875	no
Eucgr.G02029_10.38	trans	10_38	Eucgr.G02029	no
Eucgr.G02047_10.38	trans	10_38	Eucgr.G02047	no
Eucgr.G02064_10.38	trans	10_38	Eucgr.G02064	no
Eucgr.G02456_10.38	trans	10_38	Eucgr.G02456	no
Eucgr.G02557_10.38	trans	10_38	Eucgr.G02557	no
Eucgr.G02726_10.38	trans	10_38	Eucgr.G02726	no
Eucgr.G02821_10.38	trans	10_38	Eucgr.G02821	no
Eucgr.G03021_10.38	trans	10_38	Eucgr.G03021	no
Eucgr.G03061_10.38	trans	10_38	Eucgr.G03061	no
Eucgr.G03098_10.38	trans	10_38	Eucgr.G03098	no
Eucgr.G03118_10.38	trans	10_38	Eucgr.G03118	no
Eucgr.G03195_10.38	trans	10_38	Eucgr.G03195	no
Eucgr.H00009_10.38	trans	10_38	Eucgr.H00009	no
Eucgr.H00345_10.38	trans	10_38	Eucgr.H00345	no
Eucgr.H00731_10.38	trans	10_38	Eucgr.H00731	no
Eucgr.H00856_10.38	trans	10_38	Eucgr.H00856	no
Eucgr.H00875_10.38	trans	10_38	Eucgr.H00875	no
Eucgr.H00962_10.38	trans	10_38	Eucgr.H00962	no
Eucgr.H01417_10.38	trans	10_38	Eucgr.H01417	no
Eucgr.H01532_10.38	trans	10_38	Eucgr.H01532	no
Eucgr.H01542_10.38	trans	10_38	Eucgr.H01542	no
Eucgr.H01628_10.38	trans	10_38	Eucgr.H01628	no
Eucgr.H01850_10.38	trans	10_38	Eucgr.H01850	no
Eucgr.H02307_10.38	trans	10_38	Eucgr.H02307	no
Eucgr.H02339_10.38	trans	10_38	Eucgr.H02339	no
Eucgr.H02409_10.38	trans	10_38	Eucgr.H02409	no
Eucgr.H02683_10.38	trans	10_38	Eucgr.H02683	no
Eucgr.H02871_10.38	trans	10_38	Eucgr.H02871	no
Eucgr.H03040_10.38	trans	10_38	Eucgr.H03040	no
Eucgr.H03496_10.38	trans	10_38	Eucgr.H03496	no
Eucgr.H04045_10.38	trans	10_38	Eucgr.H04045	no
Eucgr.H04139_10.38	trans	10_38	Eucgr.H04139	no
Eucgr.H04313_10.38	trans	10_38	Eucgr.H04313	no
Eucgr.H04654_10.38	trans	10_38	Eucgr.H04654	no
Eucgr.I00108_10.38	trans	10_38	Eucgr.I00108	no
Eucgr.I00110_10.38	trans	10_38	Eucgr.I00110	no
Eucgr.I00241_10.38	trans	10_38	Eucgr.I00241	no
Eucgr.I00398_10.38	trans	10_38	Eucgr.I00398	no
Eucgr.I00590_10.38	trans	10_38	Eucgr.I00590	no
Eucgr.I00630_10.38	trans	10_38	Eucgr.I00630	no
Eucgr.I00669_10.38	trans	10_38	Eucgr.I00669	no
Eucgr.I00712_10.38	trans	10_38	Eucgr.I00712	no
Eucgr.I00714_10.38	trans	10_38	Eucgr.I00714	no
Eucgr.I00804_10.38	trans	10_38	Eucgr.I00804	no
Eucgr.I01065_10.38	trans	10_38	Eucgr.I01065	no
Eucgr.I01139_10.38	trans	10_38	Eucgr.I01139	no
Eucgr.I01571_10.38	trans	10_38	Eucgr.I01571	no
Eucgr.I01729_10.38	trans	10_38	Eucgr.I01729	no
Eucgr.I02064_10.38	trans	10_38	Eucgr.I02064	no
Eucgr.I02080_10.38	trans	10_38	Eucgr.I02080	no
Eucgr.I02092_10.38	trans	10_38	Eucgr.I02092	no
Eucgr.I02121_10.38	trans	10_38	Eucgr.I02121	no
Eucgr.I02205_10.38	trans	10_38	Eucgr.I02205	no
Eucgr.I02331_10.38	trans	10_38	Eucgr.I02331	no
Eucgr.J00061_10.38	trans	10_38	Eucgr.J00061	no
Eucgr.J00264_10.38	trans	10_38	Eucgr.J00264	no
Eucgr.J00265_10.38	trans	10_38	Eucgr.J00265	no
Eucgr.J00278_10.38	trans	10_38	Eucgr.J00278	no
Eucgr.J00363_10.38	trans	10_38	Eucgr.J00363	no
Eucgr.J00385_10.38	trans	10_38	Eucgr.J00385	no
Eucgr.J00398_10.38	trans	10_38	Eucgr.J00398	no
Eucgr.J00415_10.38	trans	10_38	Eucgr.J00415	no
Eucgr.J00686_10.38	trans	10_38	Eucgr.J00686	no
Eucgr.J00893_10.38	trans	10_38	Eucgr.J00893	no
Eucgr.J00973_10.38	trans	10_38	Eucgr.J00973	no
Eucgr.J00976_10.38	trans	10_38	Eucgr.J00976	no
Eucgr.J01637_10.38	trans	10_38	Eucgr.J01637	no
Eucgr.J01882_10.38	trans	10_38	Eucgr.J01882	no
Eucgr.J01921_10.38	trans	10_38	Eucgr.J01921	no
Eucgr.J02105_10.38	trans	10_38	Eucgr.J02105	no
Eucgr.J02137_10.38	trans	10_38	Eucgr.J02137	no
Eucgr.J02166_10.38	trans	10_38	Eucgr.J02166	no
Eucgr.J02185_10.38	trans	10_38	Eucgr.J02185	no
Eucgr.J02229_10.38	trans	10_38	Eucgr.J02229	no
Eucgr.J02267_10.38	trans	10_38	Eucgr.J02267	no
Eucgr.J02281_10.38	trans	10_38	Eucgr.J02281	no
Eucgr.J02347_10.38	cis	10_38	Eucgr.J02347	no
Eucgr.J02363_10.38	trans	10_38	Eucgr.J02363	no
Eucgr.J02428_10.38	trans	10_38	Eucgr.J02428	no
Eucgr.J02432_10.38	cis	10_38	Eucgr.J02432	no
Eucgr.J02526_10.38	cis	10_38	Eucgr.J02526	no
Eucgr.J02564_10.38	cis	10_38	Eucgr.J02564	no
Eucgr.J02582_10.38	trans	10_38	Eucgr.J02582	no
Eucgr.J02592_10.38	trans	10_38	Eucgr.J02592	no
Eucgr.J02705_10.38	cis	10_38	Eucgr.J02705	no
Eucgr.J02706_10.38	cis	10_38	Eucgr.J02706	no
Eucgr.J02712_10.38	cis	10_38	Eucgr.J02712	no
Eucgr.J02811_10.38	cis	10_38	Eucgr.J02811	no
Eucgr.J02832_10.38	cis	10_38	Eucgr.J02832	no
Eucgr.J02895_10.38	cis	10_38	Eucgr.J02895	no
Eucgr.J02902_10.38	cis	10_38	Eucgr.J02902	no
Eucgr.J02934_10.38	cis	10_38	Eucgr.J02934	no
Eucgr.J02935_10.38	cis	10_38	Eucgr.J02935	no
Eucgr.J02945_10.38	cis	10_38	Eucgr.J02945	no
Eucgr.J02949_10.38	cis	10_38	Eucgr.J02949	no
Eucgr.J02950_10.38	cis	10_38	Eucgr.J02950	no
Eucgr.J02951_10.38	cis	10_38	Eucgr.J02951	no
Eucgr.J02959_10.38	cis	10_38	Eucgr.J02959	no
Eucgr.J02978_10.38	cis	10_38	Eucgr.J02978	no
Eucgr.J02990_10.38	cis	10_38	Eucgr.J02990	no
Eucgr.J02992_10.38	cis	10_38	Eucgr.J02992	no
Eucgr.J03011_10.38	cis	10_38	Eucgr.J03011	no
Eucgr.J03014_10.38	cis	10_38	Eucgr.J03014	no
Eucgr.J03028_10.38	cis	10_38	Eucgr.J03028	no
Eucgr.J03037_10.38	cis	10_38	Eucgr.J03037	no
Eucgr.J03040_10.38	cis	10_38	Eucgr.J03040	no
Eucgr.J03050_10.38	cis	10_38	Eucgr.J03050	no
Eucgr.J03055_10.38	cis	10_38	Eucgr.J03055	no
Eucgr.J03057_10.38	cis	10_38	Eucgr.J03057	no
Eucgr.J03061_10.38	cis	10_38	Eucgr.J03061	no
Eucgr.J03062_10.38	cis	10_38	Eucgr.J03062	no
Eucgr.J03065_10.38	cis	10_38	Eucgr.J03065	no
Eucgr.J03069_10.38	cis	10_38	Eucgr.J03069	no
Eucgr.J03072_10.38	cis	10_38	Eucgr.J03072	no
Eucgr.J03090_10.38	cis	10_38	Eucgr.J03090	no
Eucgr.J03093_10.38	cis	10_38	Eucgr.J03093	no
Eucgr.J03094_10.38	cis	10_38	Eucgr.J03094	no
Eucgr.J03096_10.38	cis	10_38	Eucgr.J03096	no
Eucgr.J03097_10.38	cis	10_38	Eucgr.J03097	no
Eucgr.J03105_10.38	cis	10_38	Eucgr.J03105	no
Eucgr.J03108_10.38	cis	10_38	Eucgr.J03108	no
Eucgr.J03111_10.38	cis	10_38	Eucgr.J03111	no
Eucgr.J03113_10.38	cis	10_38	Eucgr.J03113	no
Eucgr.J03115_10.38	cis	10_38	Eucgr.J03115	no
Eucgr.J03120_10.38	cis	10_38	Eucgr.J03120	no
Eucgr.J03122_10.38	cis	10_38	Eucgr.J03122	no
Eucgr.J03133_10.38	cis	10_38	Eucgr.J03133	no
Eucgr.J03135_10.38	cis	10_38	Eucgr.J03135	no
Eucgr.J03144_10.38	cis	10_38	Eucgr.J03144	no
Eucgr.J03146_10.38	cis	10_38	Eucgr.J03146	no
Eucgr.J03148_10.38	cis	10_38	Eucgr.J03148	no
Eucgr.J03153_10.38	cis	10_38	Eucgr.J03153	no
Eucgr.J03159_10.38	cis	10_38	Eucgr.J03159	no
Eucgr.J03161_10.38	cis	10_38	Eucgr.J03161	no
Eucgr.J03164_10.38	cis	10_38	Eucgr.J03164	no
Eucgr.J03168_10.38	cis	10_38	Eucgr.J03168	no
Eucgr.J03176_10.38	cis	10_38	Eucgr.J03176	no
Eucgr.J03177_10.38	cis	10_38	Eucgr.J03177	no
Eucgr.J03178_10.38	cis	10_38	Eucgr.J03178	no
Eucgr.J03199_10.38	cis	10_38	Eucgr.J03199	no
Eucgr.K00092_10.38	trans	10_38	Eucgr.K00092	no
Eucgr.K00172_10.38	trans	10_38	Eucgr.K00172	no
Eucgr.K00365_10.38	trans	10_38	Eucgr.K00365	no
Eucgr.K01276_10.38	trans	10_38	Eucgr.K01276	no
Eucgr.K01313_10.38	trans	10_38	Eucgr.K01313	no
Eucgr.K01351_10.38	trans	10_38	Eucgr.K01351	no
Eucgr.K01852_10.38	trans	10_38	Eucgr.K01852	no
Eucgr.K02248_10.38	trans	10_38	Eucgr.K02248	no
Eucgr.K02293_10.38	trans	10_38	Eucgr.K02293	no
Eucgr.K02455_10.38	trans	10_38	Eucgr.K02455	no
Eucgr.K02485_10.38	trans	10_38	Eucgr.K02485	no
Eucgr.K02497_10.38	trans	10_38	Eucgr.K02497	no
Eucgr.K02556_10.38	trans	10_38	Eucgr.K02556	no
Eucgr.K02863_10.38	trans	10_38	Eucgr.K02863	no
Eucgr.K02894_10.38	trans	10_38	Eucgr.K02894	no
Eucgr.K02919_10.38	trans	10_38	Eucgr.K02919	no
Eucgr.K03173_10.38	trans	10_38	Eucgr.K03173	no
Eucgr.K03461_10.38	trans	10_38	Eucgr.K03461	no
Eucgr.K03600_10.38	trans	10_38	Eucgr.K03600	no
Eucgr.L00261_10.38	no_result	10_38	Eucgr.L00261	no
Eucgr.L00729_10.38	no_result	10_38	Eucgr.L00729	no
Eucgr.L00748_10.38	no_result	10_38	Eucgr.L00748	no
Eucgr.L00749_10.38	no_result	10_38	Eucgr.L00749	no
Eucgr.L00751_10.38	no_result	10_38	Eucgr.L00751	no
Eucgr.L00752_10.38	no_result	10_38	Eucgr.L00752	no
Eucgr.L00753_10.38	no_result	10_38	Eucgr.L00753	no
Eucgr.L00756_10.38	no_result	10_38	Eucgr.L00756	no
Eucgr.L01007_10.38	no_result	10_38	Eucgr.L01007	no
Eucgr.L01083_10.38	no_result	10_38	Eucgr.L01083	no
Eucgr.L01906_10.38	no_result	10_38	Eucgr.L01906	no
Eucgr.L01990_10.38	no_result	10_38	Eucgr.L01990	no
Eucgr.L02195_10.38	no_result	10_38	Eucgr.L02195	no
Eucgr.L02233_10.38	no_result	10_38	Eucgr.L02233	no
Eucgr.L02476_10.38	no_result	10_38	Eucgr.L02476	no
Eucgr.L02599_10.38	no_result	10_38	Eucgr.L02599	no
Eucgr.L03261_10.38	no_result	10_38	Eucgr.L03261	no
Eucgr.L03661_10.38	no_result	10_38	Eucgr.L03661	no
Eucgr.A00509_1.13	cis	1_13	Eucgr.A00509	no
Eucgr.A00516_1.13	cis	1_13	Eucgr.A00516	no
Eucgr.A00612_1.13	cis	1_13	Eucgr.A00612	no
Eucgr.A00728_1.13	cis	1_13	Eucgr.A00728	no
Eucgr.A00807_1.13	cis	1_13	Eucgr.A00807	no
Eucgr.A01199_1.13	cis	1_13	Eucgr.A01199	no
Eucgr.B02760_1.13	trans	1_13	Eucgr.B02760	no
Eucgr.B02782_1.13	trans	1_13	Eucgr.B02782	no
Eucgr.C01364_1.13	trans	1_13	Eucgr.C01364	no
Eucgr.C03854_1.13	trans	1_13	Eucgr.C03854	no
Eucgr.F02770_1.13	trans	1_13	Eucgr.F02770	no
Eucgr.G03093_1.13	trans	1_13	Eucgr.G03093	no
Eucgr.H04996_1.13	trans	1_13	Eucgr.H04996	no
Eucgr.A00445_10.13	trans	10_13	Eucgr.A00445	no
Eucgr.A00502_10.13	trans	10_13	Eucgr.A00502	no
Eucgr.A00526_10.13	trans	10_13	Eucgr.A00526	no
Eucgr.A00697_10.13	trans	10_13	Eucgr.A00697	no
Eucgr.A00731_10.13	trans	10_13	Eucgr.A00731	no
Eucgr.A00897_10.13	trans	10_13	Eucgr.A00897	no
Eucgr.A00898_10.13	trans	10_13	Eucgr.A00898	no
Eucgr.A00909_10.13	trans	10_13	Eucgr.A00909	no
Eucgr.A00935_10.13	trans	10_13	Eucgr.A00935	no
Eucgr.A00938_10.13	trans	10_13	Eucgr.A00938	no
Eucgr.A01455_10.13	trans	10_13	Eucgr.A01455	no
Eucgr.A01471_10.13	trans	10_13	Eucgr.A01471	no
Eucgr.A01811_10.13	trans	10_13	Eucgr.A01811	no
Eucgr.A02135_10.13	trans	10_13	Eucgr.A02135	no
Eucgr.A02230_10.13	trans	10_13	Eucgr.A02230	no
Eucgr.A02321_10.13	trans	10_13	Eucgr.A02321	no
Eucgr.A02326_10.13	trans	10_13	Eucgr.A02326	no
Eucgr.A02498_10.13	trans	10_13	Eucgr.A02498	no
Eucgr.A02551_10.13	trans	10_13	Eucgr.A02551	no
Eucgr.A02651_10.13	trans	10_13	Eucgr.A02651	no
Eucgr.A02763_10.13	trans	10_13	Eucgr.A02763	no
Eucgr.A02810_10.13	trans	10_13	Eucgr.A02810	no
Eucgr.A02865_10.13	trans	10_13	Eucgr.A02865	no
Eucgr.A02929_10.13	trans	10_13	Eucgr.A02929	no
Eucgr.B00048_10.13	trans	10_13	Eucgr.B00048	no
Eucgr.B00162_10.13	trans	10_13	Eucgr.B00162	no
Eucgr.B00244_10.13	trans	10_13	Eucgr.B00244	no
Eucgr.B00370_10.13	trans	10_13	Eucgr.B00370	no
Eucgr.B00430_10.13	trans	10_13	Eucgr.B00430	no
Eucgr.B00431_10.13	trans	10_13	Eucgr.B00431	no
Eucgr.B00592_10.13	trans	10_13	Eucgr.B00592	no
Eucgr.B01024_10.13	trans	10_13	Eucgr.B01024	no
Eucgr.B01090_10.13	trans	10_13	Eucgr.B01090	no
Eucgr.B01261_10.13	trans	10_13	Eucgr.B01261	no
Eucgr.B01390_10.13	trans	10_13	Eucgr.B01390	no
Eucgr.B01519_10.13	trans	10_13	Eucgr.B01519	no
Eucgr.B01900_10.13	trans	10_13	Eucgr.B01900	no
Eucgr.B01965_10.13	trans	10_13	Eucgr.B01965	no
Eucgr.B01989_10.13	trans	10_13	Eucgr.B01989	no
Eucgr.B02118_10.13	trans	10_13	Eucgr.B02118	no
Eucgr.B02229_10.13	trans	10_13	Eucgr.B02229	no
Eucgr.B02459_10.13	trans	10_13	Eucgr.B02459	no
Eucgr.B02479_10.13	trans	10_13	Eucgr.B02479	no
Eucgr.B02487_10.13	trans	10_13	Eucgr.B02487	no
Eucgr.B02488_10.13	trans	10_13	Eucgr.B02488	no
Eucgr.B02726_10.13	trans	10_13	Eucgr.B02726	no
Eucgr.B02775_10.13	trans	10_13	Eucgr.B02775	no
Eucgr.B02816_10.13	trans	10_13	Eucgr.B02816	no
Eucgr.B02852_10.13	trans	10_13	Eucgr.B02852	no
Eucgr.B02945_10.13	trans	10_13	Eucgr.B02945	no
Eucgr.B03028_10.13	trans	10_13	Eucgr.B03028	no
Eucgr.B03168_10.13	trans	10_13	Eucgr.B03168	no
Eucgr.B03194_10.13	trans	10_13	Eucgr.B03194	no
Eucgr.B03426_10.13	trans	10_13	Eucgr.B03426	no
Eucgr.B03427_10.13	trans	10_13	Eucgr.B03427	no
Eucgr.B03629_10.13	trans	10_13	Eucgr.B03629	no
Eucgr.B03870_10.13	trans	10_13	Eucgr.B03870	no
Eucgr.C00101_10.13	trans	10_13	Eucgr.C00101	no
Eucgr.C00144_10.13	trans	10_13	Eucgr.C00144	no
Eucgr.C00157_10.13	trans	10_13	Eucgr.C00157	no
Eucgr.C00239_10.13	trans	10_13	Eucgr.C00239	no
Eucgr.C00354_10.13	trans	10_13	Eucgr.C00354	no
Eucgr.C00370_10.13	trans	10_13	Eucgr.C00370	no
Eucgr.C00524_10.13	trans	10_13	Eucgr.C00524	no
Eucgr.C00675_10.13	trans	10_13	Eucgr.C00675	no
Eucgr.C00694_10.13	trans	10_13	Eucgr.C00694	no
Eucgr.C00784_10.13	trans	10_13	Eucgr.C00784	no
Eucgr.C00893_10.13	trans	10_13	Eucgr.C00893	no
Eucgr.C01063_10.13	trans	10_13	Eucgr.C01063	no
Eucgr.C01268_10.13	trans	10_13	Eucgr.C01268	no
Eucgr.C01374_10.13	trans	10_13	Eucgr.C01374	no
Eucgr.C01473_10.13	trans	10_13	Eucgr.C01473	no
Eucgr.C02201_10.13	trans	10_13	Eucgr.C02201	no
Eucgr.C02330_10.13	trans	10_13	Eucgr.C02330	no
Eucgr.C02333_10.13	trans	10_13	Eucgr.C02333	no
Eucgr.C02433_10.13	trans	10_13	Eucgr.C02433	no
Eucgr.C02587_10.13	trans	10_13	Eucgr.C02587	no
Eucgr.C02807_10.13	trans	10_13	Eucgr.C02807	no
Eucgr.C03267_10.13	trans	10_13	Eucgr.C03267	no
Eucgr.C03340_10.13	trans	10_13	Eucgr.C03340	no
Eucgr.C03406_10.13	trans	10_13	Eucgr.C03406	no
Eucgr.C03710_10.13	trans	10_13	Eucgr.C03710	no
Eucgr.C03843_10.13	trans	10_13	Eucgr.C03843	no
Eucgr.C03863_10.13	trans	10_13	Eucgr.C03863	no
Eucgr.C03986_10.13	trans	10_13	Eucgr.C03986	no
Eucgr.C04019_10.13	trans	10_13	Eucgr.C04019	no
Eucgr.C04029_10.13	trans	10_13	Eucgr.C04029	no
Eucgr.C04097_10.13	trans	10_13	Eucgr.C04097	no
Eucgr.C04121_10.13	trans	10_13	Eucgr.C04121	no
Eucgr.C04376_10.13	trans	10_13	Eucgr.C04376	no
Eucgr.D00027_10.13	trans	10_13	Eucgr.D00027	no
Eucgr.D00114_10.13	trans	10_13	Eucgr.D00114	no
Eucgr.D00309_10.13	trans	10_13	Eucgr.D00309	no
Eucgr.D00363_10.13	trans	10_13	Eucgr.D00363	no
Eucgr.D00441_10.13	trans	10_13	Eucgr.D00441	no
Eucgr.D00608_10.13	trans	10_13	Eucgr.D00608	no
Eucgr.D00635_10.13	trans	10_13	Eucgr.D00635	no
Eucgr.D00750_10.13	trans	10_13	Eucgr.D00750	no
Eucgr.D00857_10.13	trans	10_13	Eucgr.D00857	no
Eucgr.D01178_10.13	trans	10_13	Eucgr.D01178	no
Eucgr.D01539_10.13	trans	10_13	Eucgr.D01539	no
Eucgr.D01698_10.13	trans	10_13	Eucgr.D01698	no
Eucgr.D01713_10.13	trans	10_13	Eucgr.D01713	no
Eucgr.D01865_10.13	trans	10_13	Eucgr.D01865	no
Eucgr.D02280_10.13	trans	10_13	Eucgr.D02280	no
Eucgr.D02390_10.13	trans	10_13	Eucgr.D02390	no
Eucgr.D02411_10.13	trans	10_13	Eucgr.D02411	no
Eucgr.D02581_10.13	trans	10_13	Eucgr.D02581	no
Eucgr.E00044_10.13	trans	10_13	Eucgr.E00044	no
Eucgr.E00207_10.13	trans	10_13	Eucgr.E00207	no
Eucgr.E00368_10.13	trans	10_13	Eucgr.E00368	no
Eucgr.E00401_10.13	trans	10_13	Eucgr.E00401	no
Eucgr.E00634_10.13	trans	10_13	Eucgr.E00634	no
Eucgr.E00705_10.13	trans	10_13	Eucgr.E00705	no
Eucgr.E00832_10.13	trans	10_13	Eucgr.E00832	no
Eucgr.E00849_10.13	trans	10_13	Eucgr.E00849	no
Eucgr.E01137_10.13	trans	10_13	Eucgr.E01137	no
Eucgr.E01250_10.13	trans	10_13	Eucgr.E01250	no
Eucgr.E01410_10.13	trans	10_13	Eucgr.E01410	no
Eucgr.E01425_10.13	trans	10_13	Eucgr.E01425	no
Eucgr.E01513_10.13	trans	10_13	Eucgr.E01513	no
Eucgr.E01759_10.13	trans	10_13	Eucgr.E01759	no
Eucgr.E02176_10.13	trans	10_13	Eucgr.E02176	no
Eucgr.E02510_10.13	trans	10_13	Eucgr.E02510	no
Eucgr.E02604_10.13	trans	10_13	Eucgr.E02604	no
Eucgr.E02877_10.13	trans	10_13	Eucgr.E02877	no
Eucgr.E02895_10.13	trans	10_13	Eucgr.E02895	no
Eucgr.E02965_10.13	trans	10_13	Eucgr.E02965	no
Eucgr.E02974_10.13	trans	10_13	Eucgr.E02974	no
Eucgr.E03090_10.13	trans	10_13	Eucgr.E03090	no
Eucgr.E03327_10.13	trans	10_13	Eucgr.E03327	no
Eucgr.E03329_10.13	trans	10_13	Eucgr.E03329	no
Eucgr.E03517_10.13	trans	10_13	Eucgr.E03517	no
Eucgr.E03521_10.13	trans	10_13	Eucgr.E03521	no
Eucgr.E03672_10.13	trans	10_13	Eucgr.E03672	no
Eucgr.E03909_10.13	trans	10_13	Eucgr.E03909	no
Eucgr.E04015_10.13	trans	10_13	Eucgr.E04015	no
Eucgr.E04018_10.13	trans	10_13	Eucgr.E04018	no
Eucgr.E04045_10.13	trans	10_13	Eucgr.E04045	no
Eucgr.E04056_10.13	trans	10_13	Eucgr.E04056	no
Eucgr.E04094_10.13	trans	10_13	Eucgr.E04094	no
Eucgr.E04310_10.13	trans	10_13	Eucgr.E04310	no
Eucgr.F00098_10.13	trans	10_13	Eucgr.F00098	no
Eucgr.F00194_10.13	trans	10_13	Eucgr.F00194	no
Eucgr.F00472_10.13	trans	10_13	Eucgr.F00472	no
Eucgr.F00542_10.13	trans	10_13	Eucgr.F00542	no
Eucgr.F00683_10.13	trans	10_13	Eucgr.F00683	no
Eucgr.F01368_10.13	trans	10_13	Eucgr.F01368	no
Eucgr.F01530_10.13	trans	10_13	Eucgr.F01530	no
Eucgr.F01564_10.13	trans	10_13	Eucgr.F01564	no
Eucgr.F01585_10.13	trans	10_13	Eucgr.F01585	no
Eucgr.F02015_10.13	trans	10_13	Eucgr.F02015	no
Eucgr.F02139_10.13	trans	10_13	Eucgr.F02139	no
Eucgr.F02192_10.13	trans	10_13	Eucgr.F02192	no
Eucgr.F02320_10.13	trans	10_13	Eucgr.F02320	no
Eucgr.F02675_10.13	trans	10_13	Eucgr.F02675	no
Eucgr.F02727_10.13	trans	10_13	Eucgr.F02727	no
Eucgr.F02787_10.13	trans	10_13	Eucgr.F02787	no
Eucgr.F03127_10.13	trans	10_13	Eucgr.F03127	no
Eucgr.F03225_10.13	trans	10_13	Eucgr.F03225	no
Eucgr.F03300_10.13	trans	10_13	Eucgr.F03300	no
Eucgr.F03418_10.13	trans	10_13	Eucgr.F03418	no
Eucgr.F03436_10.13	trans	10_13	Eucgr.F03436	no
Eucgr.F03530_10.13	trans	10_13	Eucgr.F03530	no
Eucgr.F03589_10.13	trans	10_13	Eucgr.F03589	no
Eucgr.F03676_10.13	trans	10_13	Eucgr.F03676	no
Eucgr.F03720_10.13	trans	10_13	Eucgr.F03720	no
Eucgr.F03850_10.13	trans	10_13	Eucgr.F03850	no
Eucgr.F04056_10.13	trans	10_13	Eucgr.F04056	no
Eucgr.F04071_10.13	trans	10_13	Eucgr.F04071	no
Eucgr.F04468_10.13	trans	10_13	Eucgr.F04468	no
Eucgr.G00222_10.13	trans	10_13	Eucgr.G00222	no
Eucgr.G00262_10.13	trans	10_13	Eucgr.G00262	no
Eucgr.G00352_10.13	trans	10_13	Eucgr.G00352	no
Eucgr.G00470_10.13	trans	10_13	Eucgr.G00470	no
Eucgr.G00479_10.13	trans	10_13	Eucgr.G00479	no
Eucgr.G00592_10.13	trans	10_13	Eucgr.G00592	no
Eucgr.G00602_10.13	trans	10_13	Eucgr.G00602	no
Eucgr.G00618_10.13	trans	10_13	Eucgr.G00618	no
Eucgr.G00630_10.13	trans	10_13	Eucgr.G00630	no
Eucgr.G00750_10.13	trans	10_13	Eucgr.G00750	no
Eucgr.G00855_10.13	trans	10_13	Eucgr.G00855	no
Eucgr.G01217_10.13	trans	10_13	Eucgr.G01217	no
Eucgr.G01370_10.13	trans	10_13	Eucgr.G01370	no
Eucgr.G01682_10.13	trans	10_13	Eucgr.G01682	no
Eucgr.G01740_10.13	trans	10_13	Eucgr.G01740	no
Eucgr.G01846_10.13	trans	10_13	Eucgr.G01846	no
Eucgr.G01916_10.13	trans	10_13	Eucgr.G01916	no
Eucgr.G02084_10.13	trans	10_13	Eucgr.G02084	no
Eucgr.G02100_10.13	trans	10_13	Eucgr.G02100	no
Eucgr.G02188_10.13	trans	10_13	Eucgr.G02188	no
Eucgr.G02474_10.13	trans	10_13	Eucgr.G02474	no
Eucgr.G02522_10.13	trans	10_13	Eucgr.G02522	no
Eucgr.G02594_10.13	trans	10_13	Eucgr.G02594	no
Eucgr.G02629_10.13	trans	10_13	Eucgr.G02629	no
Eucgr.G02960_10.13	trans	10_13	Eucgr.G02960	no
Eucgr.G03014_10.13	trans	10_13	Eucgr.G03014	no
Eucgr.H00053_10.13	trans	10_13	Eucgr.H00053	no
Eucgr.H00138_10.13	trans	10_13	Eucgr.H00138	no
Eucgr.H00239_10.13	trans	10_13	Eucgr.H00239	no
Eucgr.H00341_10.13	trans	10_13	Eucgr.H00341	no
Eucgr.H00449_10.13	trans	10_13	Eucgr.H00449	no
Eucgr.H00579_10.13	trans	10_13	Eucgr.H00579	no
Eucgr.H00614_10.13	trans	10_13	Eucgr.H00614	no
Eucgr.H00729_10.13	trans	10_13	Eucgr.H00729	no
Eucgr.H01268_10.13	trans	10_13	Eucgr.H01268	no
Eucgr.H01386_10.13	trans	10_13	Eucgr.H01386	no
Eucgr.H02081_10.13	trans	10_13	Eucgr.H02081	no
Eucgr.H02449_10.13	trans	10_13	Eucgr.H02449	no
Eucgr.H02477_10.13	trans	10_13	Eucgr.H02477	no
Eucgr.H02550_10.13	trans	10_13	Eucgr.H02550	no
Eucgr.H02603_10.13	trans	10_13	Eucgr.H02603	no
Eucgr.H02679_10.13	trans	10_13	Eucgr.H02679	no
Eucgr.H02688_10.13	trans	10_13	Eucgr.H02688	no
Eucgr.H02808_10.13	trans	10_13	Eucgr.H02808	no
Eucgr.H02876_10.13	trans	10_13	Eucgr.H02876	no
Eucgr.H02900_10.13	trans	10_13	Eucgr.H02900	no
Eucgr.H03149_10.13	trans	10_13	Eucgr.H03149	no
Eucgr.H03267_10.13	trans	10_13	Eucgr.H03267	no
Eucgr.H03290_10.13	trans	10_13	Eucgr.H03290	no
Eucgr.H03591_10.13	trans	10_13	Eucgr.H03591	no
Eucgr.H03611_10.13	trans	10_13	Eucgr.H03611	no
Eucgr.H03613_10.13	trans	10_13	Eucgr.H03613	no
Eucgr.H03622_10.13	trans	10_13	Eucgr.H03622	no
Eucgr.H03646_10.13	trans	10_13	Eucgr.H03646	no
Eucgr.H03794_10.13	trans	10_13	Eucgr.H03794	no
Eucgr.H04133_10.13	trans	10_13	Eucgr.H04133	no
Eucgr.H04468_10.13	trans	10_13	Eucgr.H04468	no
Eucgr.H04474_10.13	trans	10_13	Eucgr.H04474	no
Eucgr.H04679_10.13	trans	10_13	Eucgr.H04679	no
Eucgr.H04875_10.13	trans	10_13	Eucgr.H04875	no
Eucgr.H04888_10.13	trans	10_13	Eucgr.H04888	no
Eucgr.H04996_10.13	trans	10_13	Eucgr.H04996	no
Eucgr.H05044_10.13	trans	10_13	Eucgr.H05044	no
Eucgr.I00093_10.13	trans	10_13	Eucgr.I00093	no
Eucgr.I00120_10.13	trans	10_13	Eucgr.I00120	no
Eucgr.I00362_10.13	trans	10_13	Eucgr.I00362	no
Eucgr.I00421_10.13	trans	10_13	Eucgr.I00421	no
Eucgr.I00562_10.13	trans	10_13	Eucgr.I00562	no
Eucgr.I00602_10.13	trans	10_13	Eucgr.I00602	no
Eucgr.I00604_10.13	trans	10_13	Eucgr.I00604	no
Eucgr.I00879_10.13	trans	10_13	Eucgr.I00879	no
Eucgr.I01024_10.13	trans	10_13	Eucgr.I01024	no
Eucgr.I01058_10.13	trans	10_13	Eucgr.I01058	no
Eucgr.I01065_10.13	trans	10_13	Eucgr.I01065	no
Eucgr.I01090_10.13	trans	10_13	Eucgr.I01090	no
Eucgr.I01240_10.13	trans	10_13	Eucgr.I01240	no
Eucgr.I01246_10.13	trans	10_13	Eucgr.I01246	no
Eucgr.I01311_10.13	trans	10_13	Eucgr.I01311	no
Eucgr.I01318_10.13	trans	10_13	Eucgr.I01318	no
Eucgr.I01492_10.13	trans	10_13	Eucgr.I01492	no
Eucgr.I01662_10.13	trans	10_13	Eucgr.I01662	no
Eucgr.I01722_10.13	trans	10_13	Eucgr.I01722	no
Eucgr.I01835_10.13	trans	10_13	Eucgr.I01835	no
Eucgr.I01909_10.13	trans	10_13	Eucgr.I01909	no
Eucgr.I02059_10.13	trans	10_13	Eucgr.I02059	no
Eucgr.I02170_10.13	trans	10_13	Eucgr.I02170	no
Eucgr.I02231_10.13	trans	10_13	Eucgr.I02231	no
Eucgr.I02249_10.13	trans	10_13	Eucgr.I02249	no
Eucgr.I02479_10.13	trans	10_13	Eucgr.I02479	no
Eucgr.I02508_10.13	trans	10_13	Eucgr.I02508	no
Eucgr.I02682_10.13	trans	10_13	Eucgr.I02682	no
Eucgr.I02691_10.13	trans	10_13	Eucgr.I02691	no
Eucgr.J00151_10.13	trans	10_13	Eucgr.J00151	no
Eucgr.J00169_10.13	trans	10_13	Eucgr.J00169	no
Eucgr.J00177_10.13	trans	10_13	Eucgr.J00177	no
Eucgr.J00243_10.13	trans	10_13	Eucgr.J00243	no
Eucgr.J00263_10.13	trans	10_13	Eucgr.J00263	no
Eucgr.J00311_10.13	trans	10_13	Eucgr.J00311	no
Eucgr.J00325_10.13	trans	10_13	Eucgr.J00325	no
Eucgr.J00348_10.13	trans	10_13	Eucgr.J00348	no
Eucgr.J00367_10.13	trans	10_13	Eucgr.J00367	no
Eucgr.J00381_10.13	trans	10_13	Eucgr.J00381	no
Eucgr.J00394_10.13	trans	10_13	Eucgr.J00394	no
Eucgr.J00452_10.13	trans	10_13	Eucgr.J00452	no
Eucgr.J00595_10.13	trans	10_13	Eucgr.J00595	no
Eucgr.J00646_10.13	trans	10_13	Eucgr.J00646	no
Eucgr.J00659_10.13	cis	10_13	Eucgr.J00659	no
Eucgr.J00765_10.13	trans	10_13	Eucgr.J00765	no
Eucgr.J00792_10.13	cis	10_13	Eucgr.J00792	no
Eucgr.J00870_10.13	cis	10_13	Eucgr.J00870	no
Eucgr.J00878_10.13	cis	10_13	Eucgr.J00878	no
Eucgr.J00893_10.13	trans	10_13	Eucgr.J00893	no
Eucgr.J00926_10.13	trans	10_13	Eucgr.J00926	no
Eucgr.J00951_10.13	cis	10_13	Eucgr.J00951	no
Eucgr.J01096_10.13	cis	10_13	Eucgr.J01096	no
Eucgr.J01098_10.13	cis	10_13	Eucgr.J01098	no
Eucgr.J01100_10.13	cis	10_13	Eucgr.J01100	no
Eucgr.J01107_10.13	cis	10_13	Eucgr.J01107	no
Eucgr.J01114_10.13	cis	10_13	Eucgr.J01114	no
Eucgr.J01125_10.13	cis	10_13	Eucgr.J01125	no
Eucgr.J01128_10.13	cis	10_13	Eucgr.J01128	no
Eucgr.J01143_10.13	cis	10_13	Eucgr.J01143	no
Eucgr.J01153_10.13	cis	10_13	Eucgr.J01153	no
Eucgr.J01156_10.13	cis	10_13	Eucgr.J01156	no
Eucgr.J01158_10.13	cis	10_13	Eucgr.J01158	no
Eucgr.J01162_10.13	cis	10_13	Eucgr.J01162	no
Eucgr.J01168_10.13	cis	10_13	Eucgr.J01168	no
Eucgr.J01171_10.13	cis	10_13	Eucgr.J01171	no
Eucgr.J01176_10.13	cis	10_13	Eucgr.J01176	no
Eucgr.J01177_10.13	cis	10_13	Eucgr.J01177	no
Eucgr.J01178_10.13	cis	10_13	Eucgr.J01178	no
Eucgr.J01183_10.13	cis	10_13	Eucgr.J01183	no
Eucgr.J01192_10.13	cis	10_13	Eucgr.J01192	no
Eucgr.J01197_10.13	cis	10_13	Eucgr.J01197	no
Eucgr.J01210_10.13	cis	10_13	Eucgr.J01210	no
Eucgr.J01227_10.13	cis	10_13	Eucgr.J01227	no
Eucgr.J01228_10.13	cis	10_13	Eucgr.J01228	no
Eucgr.J01230_10.13	cis	10_13	Eucgr.J01230	no
Eucgr.J01242_10.13	cis	10_13	Eucgr.J01242	no
Eucgr.J01245_10.13	cis	10_13	Eucgr.J01245	no
Eucgr.J01262_10.13	cis	10_13	Eucgr.J01262	no
Eucgr.J01263_10.13	cis	10_13	Eucgr.J01263	no
Eucgr.J01267_10.13	cis	10_13	Eucgr.J01267	no
Eucgr.J01273_10.13	cis	10_13	Eucgr.J01273	no
Eucgr.J01288_10.13	cis	10_13	Eucgr.J01288	no
Eucgr.J01351_10.13	cis	10_13	Eucgr.J01351	no
Eucgr.J01355_10.13	cis	10_13	Eucgr.J01355	no
Eucgr.J01356_10.13	cis	10_13	Eucgr.J01356	no
Eucgr.J01360_10.13	cis	10_13	Eucgr.J01360	no
Eucgr.J01365_10.13	cis	10_13	Eucgr.J01365	no
Eucgr.J01371_10.13	cis	10_13	Eucgr.J01371	no
Eucgr.J01385_10.13	cis	10_13	Eucgr.J01385	no
Eucgr.J01386_10.13	cis	10_13	Eucgr.J01386	no
Eucgr.J01396_10.13	cis	10_13	Eucgr.J01396	no
Eucgr.J01408_10.13	cis	10_13	Eucgr.J01408	no
Eucgr.J01412_10.13	cis	10_13	Eucgr.J01412	no
Eucgr.J01430_10.13	cis	10_13	Eucgr.J01430	no
Eucgr.J01443_10.13	cis	10_13	Eucgr.J01443	no
Eucgr.J01449_10.13	cis	10_13	Eucgr.J01449	no
Eucgr.J01455_10.13	cis	10_13	Eucgr.J01455	no
Eucgr.J01457_10.13	cis	10_13	Eucgr.J01457	no
Eucgr.J01462_10.13	cis	10_13	Eucgr.J01462	no
Eucgr.J01463_10.13	cis	10_13	Eucgr.J01463	no
Eucgr.J01512_10.13	cis	10_13	Eucgr.J01512	no
Eucgr.J01520_10.13	cis	10_13	Eucgr.J01520	no
Eucgr.J01521_10.13	cis	10_13	Eucgr.J01521	no
Eucgr.J01522_10.13	cis	10_13	Eucgr.J01522	no
Eucgr.J01531_10.13	cis	10_13	Eucgr.J01531	no
Eucgr.J01532_10.13	cis	10_13	Eucgr.J01532	no
Eucgr.J01540_10.13	cis	10_13	Eucgr.J01540	no
Eucgr.J01541_10.13	cis	10_13	Eucgr.J01541	no
Eucgr.J01543_10.13	cis	10_13	Eucgr.J01543	no
Eucgr.J01547_10.13	cis	10_13	Eucgr.J01547	no
Eucgr.J01548_10.13	cis	10_13	Eucgr.J01548	no
Eucgr.J01567_10.13	cis	10_13	Eucgr.J01567	no
Eucgr.J01581_10.13	cis	10_13	Eucgr.J01581	no
Eucgr.J01590_10.13	cis	10_13	Eucgr.J01590	no
Eucgr.J01592_10.13	cis	10_13	Eucgr.J01592	no
Eucgr.J01595_10.13	cis	10_13	Eucgr.J01595	no
Eucgr.J01597_10.13	cis	10_13	Eucgr.J01597	no
Eucgr.J01599_10.13	cis	10_13	Eucgr.J01599	no
Eucgr.J01603_10.13	cis	10_13	Eucgr.J01603	no
Eucgr.J01604_10.13	cis	10_13	Eucgr.J01604	no
Eucgr.J01606_10.13	cis	10_13	Eucgr.J01606	no
Eucgr.J01611_10.13	cis	10_13	Eucgr.J01611	no
Eucgr.J01612_10.13	cis	10_13	Eucgr.J01612	no
Eucgr.J01626_10.13	cis	10_13	Eucgr.J01626	no
Eucgr.J01628_10.13	cis	10_13	Eucgr.J01628	no
Eucgr.J01641_10.13	cis	10_13	Eucgr.J01641	no
Eucgr.J01642_10.13	cis	10_13	Eucgr.J01642	no
Eucgr.J01643_10.13	cis	10_13	Eucgr.J01643	no
Eucgr.J01650_10.13	cis	10_13	Eucgr.J01650	no
Eucgr.J01658_10.13	cis	10_13	Eucgr.J01658	no
Eucgr.J01659_10.13	cis	10_13	Eucgr.J01659	no
Eucgr.J01662_10.13	cis	10_13	Eucgr.J01662	no
Eucgr.J01668_10.13	cis	10_13	Eucgr.J01668	no
Eucgr.J01701_10.13	trans	10_13	Eucgr.J01701	no
Eucgr.J01707_10.13	cis	10_13	Eucgr.J01707	no
Eucgr.J01709_10.13	cis	10_13	Eucgr.J01709	no
Eucgr.J01710_10.13	cis	10_13	Eucgr.J01710	no
Eucgr.J01714_10.13	cis	10_13	Eucgr.J01714	no
Eucgr.J01718_10.13	cis	10_13	Eucgr.J01718	no
Eucgr.J01723_10.13	trans	10_13	Eucgr.J01723	no
Eucgr.J01729_10.13	cis	10_13	Eucgr.J01729	no
Eucgr.J01768_10.13	cis	10_13	Eucgr.J01768	no
Eucgr.J01781_10.13	cis	10_13	Eucgr.J01781	no
Eucgr.J01803_10.13	trans	10_13	Eucgr.J01803	no
Eucgr.J01811_10.13	cis	10_13	Eucgr.J01811	no
Eucgr.J01816_10.13	cis	10_13	Eucgr.J01816	no
Eucgr.J01836_10.13	trans	10_13	Eucgr.J01836	no
Eucgr.J01846_10.13	trans	10_13	Eucgr.J01846	no
Eucgr.J01869_10.13	trans	10_13	Eucgr.J01869	no
Eucgr.J01872_10.13	trans	10_13	Eucgr.J01872	no
Eucgr.J01911_10.13	trans	10_13	Eucgr.J01911	no
Eucgr.J01917_10.13	trans	10_13	Eucgr.J01917	no
Eucgr.J01955_10.13	trans	10_13	Eucgr.J01955	no
Eucgr.J01963_10.13	cis	10_13	Eucgr.J01963	no
Eucgr.J02038_10.13	trans	10_13	Eucgr.J02038	no
Eucgr.J02058_10.13	trans	10_13	Eucgr.J02058	no
Eucgr.J02112_10.13	trans	10_13	Eucgr.J02112	no
Eucgr.J02122_10.13	trans	10_13	Eucgr.J02122	no
Eucgr.J02207_10.13	trans	10_13	Eucgr.J02207	no
Eucgr.J02210_10.13	trans	10_13	Eucgr.J02210	no
Eucgr.J02278_10.13	trans	10_13	Eucgr.J02278	no
Eucgr.J02464_10.13	trans	10_13	Eucgr.J02464	no
Eucgr.J02476_10.13	trans	10_13	Eucgr.J02476	no
Eucgr.J02564_10.13	trans	10_13	Eucgr.J02564	no
Eucgr.J02592_10.13	trans	10_13	Eucgr.J02592	no
Eucgr.J02612_10.13	trans	10_13	Eucgr.J02612	no
Eucgr.J02686_10.13	trans	10_13	Eucgr.J02686	no
Eucgr.J02806_10.13	trans	10_13	Eucgr.J02806	no
Eucgr.J02959_10.13	trans	10_13	Eucgr.J02959	no
Eucgr.J03010_10.13	trans	10_13	Eucgr.J03010	no
Eucgr.J03165_10.13	trans	10_13	Eucgr.J03165	no
Eucgr.K00134_10.13	trans	10_13	Eucgr.K00134	no
Eucgr.K00171_10.13	trans	10_13	Eucgr.K00171	no
Eucgr.K00658_10.13	trans	10_13	Eucgr.K00658	no
Eucgr.K00900_10.13	trans	10_13	Eucgr.K00900	no
Eucgr.K00963_10.13	trans	10_13	Eucgr.K00963	no
Eucgr.K00966_10.13	trans	10_13	Eucgr.K00966	no
Eucgr.K00993_10.13	trans	10_13	Eucgr.K00993	no
Eucgr.K01141_10.13	trans	10_13	Eucgr.K01141	no
Eucgr.K01490_10.13	trans	10_13	Eucgr.K01490	no
Eucgr.K01542_10.13	trans	10_13	Eucgr.K01542	no
Eucgr.K01670_10.13	trans	10_13	Eucgr.K01670	no
Eucgr.K01905_10.13	trans	10_13	Eucgr.K01905	no
Eucgr.K01922_10.13	trans	10_13	Eucgr.K01922	no
Eucgr.K01951_10.13	trans	10_13	Eucgr.K01951	no
Eucgr.K02213_10.13	trans	10_13	Eucgr.K02213	no
Eucgr.K02217_10.13	trans	10_13	Eucgr.K02217	no
Eucgr.K02234_10.13	trans	10_13	Eucgr.K02234	no
Eucgr.K02283_10.13	trans	10_13	Eucgr.K02283	no
Eucgr.K02331_10.13	trans	10_13	Eucgr.K02331	no
Eucgr.K02436_10.13	trans	10_13	Eucgr.K02436	no
Eucgr.K02615_10.13	trans	10_13	Eucgr.K02615	no
Eucgr.K02711_10.13	trans	10_13	Eucgr.K02711	no
Eucgr.K03095_10.13	trans	10_13	Eucgr.K03095	no
Eucgr.K03412_10.13	trans	10_13	Eucgr.K03412	no
Eucgr.K03487_10.13	trans	10_13	Eucgr.K03487	no
Eucgr.K03593_10.13	trans	10_13	Eucgr.K03593	no
Eucgr.L00583_10.13	no_result	10_13	Eucgr.L00583	no
Eucgr.L00845_10.13	no_result	10_13	Eucgr.L00845	no
Eucgr.L00877_10.13	no_result	10_13	Eucgr.L00877	no
Eucgr.L00942_10.13	no_result	10_13	Eucgr.L00942	no
Eucgr.L01525_10.13	no_result	10_13	Eucgr.L01525	no
Eucgr.L01682_10.13	no_result	10_13	Eucgr.L01682	no
Eucgr.L01811_10.13	no_result	10_13	Eucgr.L01811	no
Eucgr.L02871_10.13	no_result	10_13	Eucgr.L02871	no
Eucgr.L02958_10.13	no_result	10_13	Eucgr.L02958	no
Eucgr.L03180_10.13	no_result	10_13	Eucgr.L03180	no
Eucgr.L03242_10.13	no_result	10_13	Eucgr.L03242	no
Eucgr.L03257_10.13	no_result	10_13	Eucgr.L03257	no
Eucgr.L03594_10.13	no_result	10_13	Eucgr.L03594	no
Eucgr.A00394_10.31	trans	10_31	Eucgr.A00394	no
Eucgr.A00709_10.31	trans	10_31	Eucgr.A00709	no
Eucgr.A00820_10.31	trans	10_31	Eucgr.A00820	no
Eucgr.A00835_10.31	trans	10_31	Eucgr.A00835	no
Eucgr.A00982_10.31	trans	10_31	Eucgr.A00982	no
Eucgr.A01011_10.31	trans	10_31	Eucgr.A01011	no
Eucgr.A01021_10.31	trans	10_31	Eucgr.A01021	no
Eucgr.A01096_10.31	trans	10_31	Eucgr.A01096	no
Eucgr.A01123_10.31	trans	10_31	Eucgr.A01123	no
Eucgr.A01142_10.31	trans	10_31	Eucgr.A01142	no
Eucgr.A01158_10.31	trans	10_31	Eucgr.A01158	no
Eucgr.A01268_10.31	trans	10_31	Eucgr.A01268	no
Eucgr.A01452_10.31	trans	10_31	Eucgr.A01452	no
Eucgr.A01510_10.31	trans	10_31	Eucgr.A01510	no
Eucgr.A01594_10.31	trans	10_31	Eucgr.A01594	no
Eucgr.A01823_10.31	trans	10_31	Eucgr.A01823	no
Eucgr.A01824_10.31	trans	10_31	Eucgr.A01824	no
Eucgr.A01850_10.31	trans	10_31	Eucgr.A01850	no
Eucgr.A01912_10.31	trans	10_31	Eucgr.A01912	no
Eucgr.A01928_10.31	trans	10_31	Eucgr.A01928	no
Eucgr.A02128_10.31	trans	10_31	Eucgr.A02128	no
Eucgr.A02185_10.31	trans	10_31	Eucgr.A02185	no
Eucgr.A02411_10.31	trans	10_31	Eucgr.A02411	no
Eucgr.A02456_10.31	trans	10_31	Eucgr.A02456	no
Eucgr.A02597_10.31	trans	10_31	Eucgr.A02597	no
Eucgr.A02652_10.31	trans	10_31	Eucgr.A02652	no
Eucgr.A02653_10.31	trans	10_31	Eucgr.A02653	no
Eucgr.A02658_10.31	trans	10_31	Eucgr.A02658	no
Eucgr.A02659_10.31	trans	10_31	Eucgr.A02659	no
Eucgr.A02751_10.31	trans	10_31	Eucgr.A02751	no
Eucgr.A02861_10.31	trans	10_31	Eucgr.A02861	no
Eucgr.B00179_10.31	trans	10_31	Eucgr.B00179	no
Eucgr.B00215_10.31	trans	10_31	Eucgr.B00215	no
Eucgr.B00302_10.31	trans	10_31	Eucgr.B00302	no
Eucgr.B00338_10.31	trans	10_31	Eucgr.B00338	no
Eucgr.B00346_10.31	trans	10_31	Eucgr.B00346	no
Eucgr.B00355_10.31	trans	10_31	Eucgr.B00355	no
Eucgr.B00508_10.31	trans	10_31	Eucgr.B00508	no
Eucgr.B00518_10.31	trans	10_31	Eucgr.B00518	no
Eucgr.B00572_10.31	trans	10_31	Eucgr.B00572	no
Eucgr.B00577_10.31	trans	10_31	Eucgr.B00577	no
Eucgr.B00945_10.31	trans	10_31	Eucgr.B00945	no
Eucgr.B01180_10.31	trans	10_31	Eucgr.B01180	no
Eucgr.B01211_10.31	trans	10_31	Eucgr.B01211	no
Eucgr.B01267_10.31	trans	10_31	Eucgr.B01267	no
Eucgr.B01358_10.31	trans	10_31	Eucgr.B01358	no
Eucgr.B01479_10.31	trans	10_31	Eucgr.B01479	no
Eucgr.B01503_10.31	trans	10_31	Eucgr.B01503	no
Eucgr.B02230_10.31	trans	10_31	Eucgr.B02230	no
Eucgr.B02509_10.31	trans	10_31	Eucgr.B02509	no
Eucgr.B02510_10.31	trans	10_31	Eucgr.B02510	no
Eucgr.B02572_10.31	trans	10_31	Eucgr.B02572	no
Eucgr.B02629_10.31	trans	10_31	Eucgr.B02629	no
Eucgr.B02676_10.31	trans	10_31	Eucgr.B02676	no
Eucgr.B02706_10.31	trans	10_31	Eucgr.B02706	no
Eucgr.B02887_10.31	trans	10_31	Eucgr.B02887	no
Eucgr.B03056_10.31	trans	10_31	Eucgr.B03056	no
Eucgr.B03166_10.31	trans	10_31	Eucgr.B03166	no
Eucgr.B03238_10.31	trans	10_31	Eucgr.B03238	no
Eucgr.B03359_10.31	trans	10_31	Eucgr.B03359	no
Eucgr.B03418_10.31	trans	10_31	Eucgr.B03418	no
Eucgr.B03443_10.31	trans	10_31	Eucgr.B03443	no
Eucgr.B03493_10.31	trans	10_31	Eucgr.B03493	no
Eucgr.B03577_10.31	trans	10_31	Eucgr.B03577	no
Eucgr.B03582_10.31	trans	10_31	Eucgr.B03582	no
Eucgr.B03722_10.31	trans	10_31	Eucgr.B03722	no
Eucgr.B03785_10.31	trans	10_31	Eucgr.B03785	no
Eucgr.B03943_10.31	trans	10_31	Eucgr.B03943	no
Eucgr.B03984_10.31	trans	10_31	Eucgr.B03984	no
Eucgr.C00088_10.31	trans	10_31	Eucgr.C00088	no
Eucgr.C00193_10.31	trans	10_31	Eucgr.C00193	no
Eucgr.C00635_10.31	trans	10_31	Eucgr.C00635	no
Eucgr.C00643_10.31	trans	10_31	Eucgr.C00643	no
Eucgr.C00773_10.31	trans	10_31	Eucgr.C00773	no
Eucgr.C00786_10.31	trans	10_31	Eucgr.C00786	no
Eucgr.C00849_10.31	trans	10_31	Eucgr.C00849	no
Eucgr.C01814_10.31	trans	10_31	Eucgr.C01814	no
Eucgr.C01878_10.31	trans	10_31	Eucgr.C01878	no
Eucgr.C01892_10.31	trans	10_31	Eucgr.C01892	no
Eucgr.C02132_10.31	trans	10_31	Eucgr.C02132	no
Eucgr.C02197_10.31	trans	10_31	Eucgr.C02197	no
Eucgr.C02289_10.31	trans	10_31	Eucgr.C02289	no
Eucgr.C02480_10.31	trans	10_31	Eucgr.C02480	no
Eucgr.C02722_10.31	trans	10_31	Eucgr.C02722	no
Eucgr.C02764_10.31	trans	10_31	Eucgr.C02764	no
Eucgr.C03050_10.31	trans	10_31	Eucgr.C03050	no
Eucgr.C03664_10.31	trans	10_31	Eucgr.C03664	no
Eucgr.C03891_10.31	trans	10_31	Eucgr.C03891	no
Eucgr.C04050_10.31	trans	10_31	Eucgr.C04050	no
Eucgr.C04082_10.31	trans	10_31	Eucgr.C04082	no
Eucgr.C04223_10.31	trans	10_31	Eucgr.C04223	no
Eucgr.C04395_10.31	trans	10_31	Eucgr.C04395	no
Eucgr.D00001_10.31	trans	10_31	Eucgr.D00001	no
Eucgr.D00026_10.31	trans	10_31	Eucgr.D00026	no
Eucgr.D00178_10.31	trans	10_31	Eucgr.D00178	no
Eucgr.D00281_10.31	trans	10_31	Eucgr.D00281	no
Eucgr.D00344_10.31	trans	10_31	Eucgr.D00344	no
Eucgr.D00414_10.31	trans	10_31	Eucgr.D00414	no
Eucgr.D00432_10.31	trans	10_31	Eucgr.D00432	no
Eucgr.D00547_10.31	trans	10_31	Eucgr.D00547	no
Eucgr.D00650_10.31	trans	10_31	Eucgr.D00650	no
Eucgr.D00714_10.31	trans	10_31	Eucgr.D00714	no
Eucgr.D00758_10.31	trans	10_31	Eucgr.D00758	no
Eucgr.D00759_10.31	trans	10_31	Eucgr.D00759	no
Eucgr.D00852_10.31	trans	10_31	Eucgr.D00852	no
Eucgr.D00955_10.31	trans	10_31	Eucgr.D00955	no
Eucgr.D00975_10.31	trans	10_31	Eucgr.D00975	no
Eucgr.D01116_10.31	trans	10_31	Eucgr.D01116	no
Eucgr.D01130_10.31	trans	10_31	Eucgr.D01130	no
Eucgr.D01709_10.31	trans	10_31	Eucgr.D01709	no
Eucgr.D01737_10.31	trans	10_31	Eucgr.D01737	no
Eucgr.D01836_10.31	trans	10_31	Eucgr.D01836	no
Eucgr.D01847_10.31	trans	10_31	Eucgr.D01847	no
Eucgr.D01905_10.31	trans	10_31	Eucgr.D01905	no
Eucgr.D01996_10.31	trans	10_31	Eucgr.D01996	no
Eucgr.D02072_10.31	trans	10_31	Eucgr.D02072	no
Eucgr.D02210_10.31	trans	10_31	Eucgr.D02210	no
Eucgr.D02315_10.31	trans	10_31	Eucgr.D02315	no
Eucgr.D02322_10.31	trans	10_31	Eucgr.D02322	no
Eucgr.D02364_10.31	trans	10_31	Eucgr.D02364	no
Eucgr.D02423_10.31	trans	10_31	Eucgr.D02423	no
Eucgr.D02431_10.31	trans	10_31	Eucgr.D02431	no
Eucgr.D02432_10.31	trans	10_31	Eucgr.D02432	no
Eucgr.D02464_10.31	trans	10_31	Eucgr.D02464	no
Eucgr.D02497_10.31	trans	10_31	Eucgr.D02497	no
Eucgr.D02498_10.31	trans	10_31	Eucgr.D02498	no
Eucgr.D02504_10.31	trans	10_31	Eucgr.D02504	no
Eucgr.D02574_10.31	trans	10_31	Eucgr.D02574	no
Eucgr.D02596_10.31	trans	10_31	Eucgr.D02596	no
Eucgr.D02612_10.31	trans	10_31	Eucgr.D02612	no
Eucgr.E00054_10.31	trans	10_31	Eucgr.E00054	no
Eucgr.E00063_10.31	trans	10_31	Eucgr.E00063	no
Eucgr.E00114_10.31	trans	10_31	Eucgr.E00114	no
Eucgr.E00120_10.31	trans	10_31	Eucgr.E00120	no
Eucgr.E00218_10.31	trans	10_31	Eucgr.E00218	no
Eucgr.E00249_10.31	trans	10_31	Eucgr.E00249	no
Eucgr.E00261_10.31	trans	10_31	Eucgr.E00261	no
Eucgr.E00335_10.31	trans	10_31	Eucgr.E00335	no
Eucgr.E00394_10.31	trans	10_31	Eucgr.E00394	no
Eucgr.E00406_10.31	trans	10_31	Eucgr.E00406	no
Eucgr.E00471_10.31	trans	10_31	Eucgr.E00471	no
Eucgr.E00479_10.31	trans	10_31	Eucgr.E00479	no
Eucgr.E00540_10.31	trans	10_31	Eucgr.E00540	no
Eucgr.E00597_10.31	trans	10_31	Eucgr.E00597	no
Eucgr.E00627_10.31	trans	10_31	Eucgr.E00627	no
Eucgr.E00629_10.31	trans	10_31	Eucgr.E00629	no
Eucgr.E00916_10.31	trans	10_31	Eucgr.E00916	no
Eucgr.E01051_10.31	trans	10_31	Eucgr.E01051	no
Eucgr.E01171_10.31	trans	10_31	Eucgr.E01171	no
Eucgr.E01332_10.31	trans	10_31	Eucgr.E01332	no
Eucgr.E01434_10.31	trans	10_31	Eucgr.E01434	no
Eucgr.E01476_10.31	trans	10_31	Eucgr.E01476	no
Eucgr.E01904_10.31	trans	10_31	Eucgr.E01904	no
Eucgr.E02225_10.31	trans	10_31	Eucgr.E02225	no
Eucgr.E02763_10.31	trans	10_31	Eucgr.E02763	no
Eucgr.E03227_10.31	trans	10_31	Eucgr.E03227	no
Eucgr.E03481_10.31	trans	10_31	Eucgr.E03481	no
Eucgr.E03535_10.31	trans	10_31	Eucgr.E03535	no
Eucgr.E03898_10.31	trans	10_31	Eucgr.E03898	no
Eucgr.E03909_10.31	trans	10_31	Eucgr.E03909	no
Eucgr.E03983_10.31	trans	10_31	Eucgr.E03983	no
Eucgr.E04111_10.31	trans	10_31	Eucgr.E04111	no
Eucgr.E04308_10.31	trans	10_31	Eucgr.E04308	no
Eucgr.F00025_10.31	trans	10_31	Eucgr.F00025	no
Eucgr.F00146_10.31	trans	10_31	Eucgr.F00146	no
Eucgr.F00366_10.31	trans	10_31	Eucgr.F00366	no
Eucgr.F00374_10.31	trans	10_31	Eucgr.F00374	no
Eucgr.F00389_10.31	trans	10_31	Eucgr.F00389	no
Eucgr.F00432_10.31	trans	10_31	Eucgr.F00432	no
Eucgr.F00624_10.31	trans	10_31	Eucgr.F00624	no
Eucgr.F00802_10.31	trans	10_31	Eucgr.F00802	no
Eucgr.F00969_10.31	trans	10_31	Eucgr.F00969	no
Eucgr.F00973_10.31	trans	10_31	Eucgr.F00973	no
Eucgr.F01094_10.31	trans	10_31	Eucgr.F01094	no
Eucgr.F01100_10.31	trans	10_31	Eucgr.F01100	no
Eucgr.F01182_10.31	trans	10_31	Eucgr.F01182	no
Eucgr.F01324_10.31	trans	10_31	Eucgr.F01324	no
Eucgr.F01374_10.31	trans	10_31	Eucgr.F01374	no
Eucgr.F01410_10.31	trans	10_31	Eucgr.F01410	no
Eucgr.F01499_10.31	trans	10_31	Eucgr.F01499	no
Eucgr.F01592_10.31	trans	10_31	Eucgr.F01592	no
Eucgr.F01595_10.31	trans	10_31	Eucgr.F01595	no
Eucgr.F01596_10.31	trans	10_31	Eucgr.F01596	no
Eucgr.F01598_10.31	trans	10_31	Eucgr.F01598	no
Eucgr.F01617_10.31	trans	10_31	Eucgr.F01617	no
Eucgr.F01768_10.31	trans	10_31	Eucgr.F01768	no
Eucgr.F01823_10.31	trans	10_31	Eucgr.F01823	no
Eucgr.F01981_10.31	trans	10_31	Eucgr.F01981	no
Eucgr.F02167_10.31	trans	10_31	Eucgr.F02167	no
Eucgr.F02174_10.31	trans	10_31	Eucgr.F02174	no
Eucgr.F02263_10.31	trans	10_31	Eucgr.F02263	no
Eucgr.F02323_10.31	trans	10_31	Eucgr.F02323	no
Eucgr.F02334_10.31	trans	10_31	Eucgr.F02334	no
Eucgr.F02384_10.31	trans	10_31	Eucgr.F02384	no
Eucgr.F02575_10.31	trans	10_31	Eucgr.F02575	no
Eucgr.F02577_10.31	trans	10_31	Eucgr.F02577	no
Eucgr.F02704_10.31	trans	10_31	Eucgr.F02704	no
Eucgr.F02749_10.31	trans	10_31	Eucgr.F02749	no
Eucgr.F02829_10.31	trans	10_31	Eucgr.F02829	no
Eucgr.F02834_10.31	trans	10_31	Eucgr.F02834	no
Eucgr.F02872_10.31	trans	10_31	Eucgr.F02872	no
Eucgr.F02901_10.31	trans	10_31	Eucgr.F02901	no
Eucgr.F02984_10.31	trans	10_31	Eucgr.F02984	no
Eucgr.F03272_10.31	trans	10_31	Eucgr.F03272	no
Eucgr.F03393_10.31	trans	10_31	Eucgr.F03393	no
Eucgr.F03419_10.31	trans	10_31	Eucgr.F03419	no
Eucgr.F03473_10.31	trans	10_31	Eucgr.F03473	no
Eucgr.F03492_10.31	trans	10_31	Eucgr.F03492	no
Eucgr.F03704_10.31	trans	10_31	Eucgr.F03704	no
Eucgr.F04093_10.31	trans	10_31	Eucgr.F04093	no
Eucgr.F04110_10.31	trans	10_31	Eucgr.F04110	no
Eucgr.F04169_10.31	trans	10_31	Eucgr.F04169	no
Eucgr.F04176_10.31	trans	10_31	Eucgr.F04176	no
Eucgr.F04353_10.31	trans	10_31	Eucgr.F04353	no
Eucgr.G00032_10.31	trans	10_31	Eucgr.G00032	no
Eucgr.G00075_10.31	trans	10_31	Eucgr.G00075	no
Eucgr.G00490_10.31	trans	10_31	Eucgr.G00490	no
Eucgr.G01052_10.31	trans	10_31	Eucgr.G01052	no
Eucgr.G01111_10.31	trans	10_31	Eucgr.G01111	no
Eucgr.G01200_10.31	trans	10_31	Eucgr.G01200	no
Eucgr.G01215_10.31	trans	10_31	Eucgr.G01215	no
Eucgr.G01293_10.31	trans	10_31	Eucgr.G01293	no
Eucgr.G01513_10.31	trans	10_31	Eucgr.G01513	no
Eucgr.G01781_10.31	trans	10_31	Eucgr.G01781	no
Eucgr.G01787_10.31	trans	10_31	Eucgr.G01787	no
Eucgr.G01911_10.31	trans	10_31	Eucgr.G01911	no
Eucgr.G01925_10.31	trans	10_31	Eucgr.G01925	no
Eucgr.G01978_10.31	trans	10_31	Eucgr.G01978	no
Eucgr.G02039_10.31	trans	10_31	Eucgr.G02039	no
Eucgr.G02179_10.31	trans	10_31	Eucgr.G02179	no
Eucgr.G02487_10.31	trans	10_31	Eucgr.G02487	no
Eucgr.G02561_10.31	trans	10_31	Eucgr.G02561	no
Eucgr.G02589_10.31	trans	10_31	Eucgr.G02589	no
Eucgr.G02838_10.31	trans	10_31	Eucgr.G02838	no
Eucgr.G03212_10.31	trans	10_31	Eucgr.G03212	no
Eucgr.G03213_10.31	trans	10_31	Eucgr.G03213	no
Eucgr.G03384_10.31	trans	10_31	Eucgr.G03384	no
Eucgr.H00054_10.31	trans	10_31	Eucgr.H00054	no
Eucgr.H00515_10.31	trans	10_31	Eucgr.H00515	no
Eucgr.H00526_10.31	trans	10_31	Eucgr.H00526	no
Eucgr.H00679_10.31	trans	10_31	Eucgr.H00679	no
Eucgr.H00683_10.31	trans	10_31	Eucgr.H00683	no
Eucgr.H00716_10.31	trans	10_31	Eucgr.H00716	no
Eucgr.H00730_10.31	trans	10_31	Eucgr.H00730	no
Eucgr.H01294_10.31	trans	10_31	Eucgr.H01294	no
Eucgr.H01314_10.31	trans	10_31	Eucgr.H01314	no
Eucgr.H01354_10.31	trans	10_31	Eucgr.H01354	no
Eucgr.H01604_10.31	trans	10_31	Eucgr.H01604	no
Eucgr.H01802_10.31	trans	10_31	Eucgr.H01802	no
Eucgr.H01922_10.31	trans	10_31	Eucgr.H01922	no
Eucgr.H02267_10.31	trans	10_31	Eucgr.H02267	no
Eucgr.H02330_10.31	trans	10_31	Eucgr.H02330	no
Eucgr.H02372_10.31	trans	10_31	Eucgr.H02372	no
Eucgr.H02436_10.31	trans	10_31	Eucgr.H02436	no
Eucgr.H02555_10.31	trans	10_31	Eucgr.H02555	no
Eucgr.H02617_10.31	trans	10_31	Eucgr.H02617	no
Eucgr.H02851_10.31	trans	10_31	Eucgr.H02851	no
Eucgr.H02869_10.31	trans	10_31	Eucgr.H02869	no
Eucgr.H02958_10.31	trans	10_31	Eucgr.H02958	no
Eucgr.H03008_10.31	trans	10_31	Eucgr.H03008	no
Eucgr.H03023_10.31	trans	10_31	Eucgr.H03023	no
Eucgr.H03171_10.31	trans	10_31	Eucgr.H03171	no
Eucgr.H03350_10.31	trans	10_31	Eucgr.H03350	no
Eucgr.H03353_10.31	trans	10_31	Eucgr.H03353	no
Eucgr.H03411_10.31	trans	10_31	Eucgr.H03411	no
Eucgr.H03595_10.31	trans	10_31	Eucgr.H03595	no
Eucgr.H04060_10.31	trans	10_31	Eucgr.H04060	no
Eucgr.H04117_10.31	trans	10_31	Eucgr.H04117	no
Eucgr.H04134_10.31	trans	10_31	Eucgr.H04134	no
Eucgr.H04457_10.31	trans	10_31	Eucgr.H04457	no
Eucgr.H04494_10.31	trans	10_31	Eucgr.H04494	no
Eucgr.H04721_10.31	trans	10_31	Eucgr.H04721	no
Eucgr.H04786_10.31	trans	10_31	Eucgr.H04786	no
Eucgr.H04883_10.31	trans	10_31	Eucgr.H04883	no
Eucgr.I00160_10.31	trans	10_31	Eucgr.I00160	no
Eucgr.I00203_10.31	trans	10_31	Eucgr.I00203	no
Eucgr.I00261_10.31	trans	10_31	Eucgr.I00261	no
Eucgr.I00300_10.31	trans	10_31	Eucgr.I00300	no
Eucgr.I00580_10.31	trans	10_31	Eucgr.I00580	no
Eucgr.I00637_10.31	trans	10_31	Eucgr.I00637	no
Eucgr.I00650_10.31	trans	10_31	Eucgr.I00650	no
Eucgr.I00687_10.31	trans	10_31	Eucgr.I00687	no
Eucgr.I00703_10.31	trans	10_31	Eucgr.I00703	no
Eucgr.I00877_10.31	trans	10_31	Eucgr.I00877	no
Eucgr.I00924_10.31	trans	10_31	Eucgr.I00924	no
Eucgr.I00929_10.31	trans	10_31	Eucgr.I00929	no
Eucgr.I01266_10.31	trans	10_31	Eucgr.I01266	no
Eucgr.I01285_10.31	trans	10_31	Eucgr.I01285	no
Eucgr.I01305_10.31	trans	10_31	Eucgr.I01305	no
Eucgr.I01335_10.31	trans	10_31	Eucgr.I01335	no
Eucgr.I01414_10.31	trans	10_31	Eucgr.I01414	no
Eucgr.I01432_10.31	trans	10_31	Eucgr.I01432	no
Eucgr.I01734_10.31	trans	10_31	Eucgr.I01734	no
Eucgr.I01839_10.31	trans	10_31	Eucgr.I01839	no
Eucgr.I02210_10.31	trans	10_31	Eucgr.I02210	no
Eucgr.I02219_10.31	trans	10_31	Eucgr.I02219	no
Eucgr.I02220_10.31	trans	10_31	Eucgr.I02220	no
Eucgr.I02402_10.31	trans	10_31	Eucgr.I02402	no
Eucgr.I02511_10.31	trans	10_31	Eucgr.I02511	no
Eucgr.I02516_10.31	trans	10_31	Eucgr.I02516	no
Eucgr.I02740_10.31	trans	10_31	Eucgr.I02740	no
Eucgr.I02757_10.31	trans	10_31	Eucgr.I02757	no
Eucgr.J00058_10.31	trans	10_31	Eucgr.J00058	no
Eucgr.J00204_10.31	trans	10_31	Eucgr.J00204	no
Eucgr.J00428_10.31	trans	10_31	Eucgr.J00428	no
Eucgr.J00487_10.31	trans	10_31	Eucgr.J00487	no
Eucgr.J00491_10.31	trans	10_31	Eucgr.J00491	no
Eucgr.J00542_10.31	trans	10_31	Eucgr.J00542	no
Eucgr.J00612_10.31	trans	10_31	Eucgr.J00612	no
Eucgr.J00923_10.31	trans	10_31	Eucgr.J00923	no
Eucgr.J01628_10.31	trans	10_31	Eucgr.J01628	no
Eucgr.J01676_10.31	trans	10_31	Eucgr.J01676	no
Eucgr.J01921_10.31	trans	10_31	Eucgr.J01921	no
Eucgr.J02142_10.31	cis	10_31	Eucgr.J02142	no
Eucgr.J02160_10.31	cis	10_31	Eucgr.J02160	no
Eucgr.J02225_10.31	cis	10_31	Eucgr.J02225	no
Eucgr.J02322_10.31	cis	10_31	Eucgr.J02322	no
Eucgr.J02325_10.31	cis	10_31	Eucgr.J02325	no
Eucgr.J02401_10.31	cis	10_31	Eucgr.J02401	no
Eucgr.J02440_10.31	cis	10_31	Eucgr.J02440	no
Eucgr.J02455_10.31	cis	10_31	Eucgr.J02455	no
Eucgr.J02497_10.31	cis	10_31	Eucgr.J02497	no
Eucgr.J02515_10.31	cis	10_31	Eucgr.J02515	no
Eucgr.J02527_10.31	cis	10_31	Eucgr.J02527	no
Eucgr.J02536_10.31	cis	10_31	Eucgr.J02536	no
Eucgr.J02537_10.31	cis	10_31	Eucgr.J02537	no
Eucgr.J02555_10.31	cis	10_31	Eucgr.J02555	no
Eucgr.J02604_10.31	cis	10_31	Eucgr.J02604	no
Eucgr.J02620_10.31	cis	10_31	Eucgr.J02620	no
Eucgr.J02693_10.31	cis	10_31	Eucgr.J02693	no
Eucgr.J02699_10.31	cis	10_31	Eucgr.J02699	no
Eucgr.J02719_10.31	cis	10_31	Eucgr.J02719	no
Eucgr.J02769_10.31	cis	10_31	Eucgr.J02769	no
Eucgr.J02808_10.31	cis	10_31	Eucgr.J02808	no
Eucgr.J02823_10.31	cis	10_31	Eucgr.J02823	no
Eucgr.J02828_10.31	cis	10_31	Eucgr.J02828	no
Eucgr.J02838_10.31	cis	10_31	Eucgr.J02838	no
Eucgr.J02840_10.31	cis	10_31	Eucgr.J02840	no
Eucgr.J02848_10.31	cis	10_31	Eucgr.J02848	no
Eucgr.J02851_10.31	cis	10_31	Eucgr.J02851	no
Eucgr.J02857_10.31	cis	10_31	Eucgr.J02857	no
Eucgr.J02864_10.31	cis	10_31	Eucgr.J02864	no
Eucgr.J02873_10.31	cis	10_31	Eucgr.J02873	no
Eucgr.J02878_10.31	cis	10_31	Eucgr.J02878	no
Eucgr.J02883_10.31	cis	10_31	Eucgr.J02883	no
Eucgr.J02927_10.31	cis	10_31	Eucgr.J02927	no
Eucgr.J02939_10.31	cis	10_31	Eucgr.J02939	no
Eucgr.J02962_10.31	cis	10_31	Eucgr.J02962	no
Eucgr.J03015_10.31	cis	10_31	Eucgr.J03015	no
Eucgr.J03087_10.31	trans	10_31	Eucgr.J03087	no
Eucgr.J03091_10.31	trans	10_31	Eucgr.J03091	no
Eucgr.J03116_10.31	trans	10_31	Eucgr.J03116	no
Eucgr.J03139_10.31	cis	10_31	Eucgr.J03139	no
Eucgr.J03167_10.31	cis	10_31	Eucgr.J03167	no
Eucgr.K00225_10.31	trans	10_31	Eucgr.K00225	no
Eucgr.K00264_10.31	trans	10_31	Eucgr.K00264	no
Eucgr.K00317_10.31	trans	10_31	Eucgr.K00317	no
Eucgr.K00464_10.31	trans	10_31	Eucgr.K00464	no
Eucgr.K00588_10.31	trans	10_31	Eucgr.K00588	no
Eucgr.K00788_10.31	trans	10_31	Eucgr.K00788	no
Eucgr.K00795_10.31	trans	10_31	Eucgr.K00795	no
Eucgr.K00863_10.31	trans	10_31	Eucgr.K00863	no
Eucgr.K00938_10.31	trans	10_31	Eucgr.K00938	no
Eucgr.K01044_10.31	trans	10_31	Eucgr.K01044	no
Eucgr.K01081_10.31	trans	10_31	Eucgr.K01081	no
Eucgr.K01238_10.31	trans	10_31	Eucgr.K01238	no
Eucgr.K01249_10.31	trans	10_31	Eucgr.K01249	no
Eucgr.K01275_10.31	trans	10_31	Eucgr.K01275	no
Eucgr.K01298_10.31	trans	10_31	Eucgr.K01298	no
Eucgr.K01511_10.31	trans	10_31	Eucgr.K01511	no
Eucgr.K01517_10.31	trans	10_31	Eucgr.K01517	no
Eucgr.K01691_10.31	trans	10_31	Eucgr.K01691	no
Eucgr.K01821_10.31	trans	10_31	Eucgr.K01821	no
Eucgr.K01826_10.31	trans	10_31	Eucgr.K01826	no
Eucgr.K01898_10.31	trans	10_31	Eucgr.K01898	no
Eucgr.K01911_10.31	trans	10_31	Eucgr.K01911	no
Eucgr.K01912_10.31	trans	10_31	Eucgr.K01912	no
Eucgr.K02164_10.31	trans	10_31	Eucgr.K02164	no
Eucgr.K02226_10.31	trans	10_31	Eucgr.K02226	no
Eucgr.K02531_10.31	trans	10_31	Eucgr.K02531	no
Eucgr.K02698_10.31	trans	10_31	Eucgr.K02698	no
Eucgr.K02805_10.31	trans	10_31	Eucgr.K02805	no
Eucgr.K02843_10.31	trans	10_31	Eucgr.K02843	no
Eucgr.K03055_10.31	trans	10_31	Eucgr.K03055	no
Eucgr.K03131_10.31	trans	10_31	Eucgr.K03131	no
Eucgr.K03155_10.31	trans	10_31	Eucgr.K03155	no
Eucgr.K03421_10.31	trans	10_31	Eucgr.K03421	no
Eucgr.K03602_10.31	trans	10_31	Eucgr.K03602	no
Eucgr.L00407_10.31	no_result	10_31	Eucgr.L00407	no
Eucgr.L00945_10.31	no_result	10_31	Eucgr.L00945	no
Eucgr.L00946_10.31	no_result	10_31	Eucgr.L00946	no
Eucgr.L01512_10.31	no_result	10_31	Eucgr.L01512	no
Eucgr.L01675_10.31	no_result	10_31	Eucgr.L01675	no
Eucgr.L01820_10.31	no_result	10_31	Eucgr.L01820	no
Eucgr.L01946_10.31	no_result	10_31	Eucgr.L01946	no
Eucgr.L02014_10.31	no_result	10_31	Eucgr.L02014	no
Eucgr.L02404_10.31	no_result	10_31	Eucgr.L02404	no
Eucgr.L02639_10.31	no_result	10_31	Eucgr.L02639	no
±eQTL naming convension: eQTL chromosome number "_" eQTL peak Mb bin (e.g. 10_31 means the eQTL is located in the interval 31-32 Mb on chromosome 10 of the E. grandis v1.1 genome)

## Sheet: Table S7
Table S7. Fisher's Exact Test results for enrichment of cell wall-related genes with eQTLs located at each of eleven eQTL positions, respectively, associated with the eight LAC/PRX candidate genes from subnetwork 2 (Figure 2, Table S3).
	Cell wall related	Non-cell wall related	Proportion	Total gene number	Fisher's Exact Test two-sided p-value
E. grandis genome	1086	32852	3.30573	33938
1_13	1	13	7.69231	14	0.366
6_1	2	62	3.22581	64	1
7_43	4	71	5.6338	75	0.3065
7_44	4	52	7.69231	56	0.1047
7_48	2	43	4.65116	45	0.6557
8_53	2	34	5.88235	36	0.3212
9_1	26	222	11.7117	248	1.843e-07
10_13	23	444	5.18018	467	0.0462
10_31	54	398	13.5678	452	4.796e-16
10_38	25	321	7.78816	346	0.0001925
11_22	0	18	0	18	1

## Sheet: Table S8
Table S8. Transcription factors underlying the eleven eQTL peak positions associated with the eight LAC/PRX candidate genes from subnetwork 2 (Figure 2, Table S3).
eQTL position±	Underlying gene accession	TF type - Plant Transcription Factor Database (PTFDB) [1]	Cell wall related?	Cell wall related TF alias Eucalyptus (Arabidopsis)	Underlying TF score$
1_13	Eucgr.A00512	LSD	-	-	1
1_13	Eucgr.A01091	ERF	-	-	0.65928
1_13	Eucgr.A01168	S1Fa-like	-	-	0.645214
1_13	Eucgr.A01179	NF-YB	-	-	0.472415
1_13	Eucgr.A01053	WRKY	-	-	0.457667
1_13	Eucgr.A01029	MYB_related	-	-	0.454404
1_13	Eucgr.A01019	SBP	-	-	0.252199
1_13	Eucgr.A01323	G2-like	-	-	0.242169
1_13	Eucgr.A00494	NAC	-	-	0.231352
1_13	Eucgr.A01143	TCP	-	-	0.138693
1_13	Eucgr.A00751	GRAS	-	-	0.12615
1_13	Eucgr.A00213	bHLH	-	-	0.12507
1_13	Eucgr.A01184	MYB_related	-	-	0.121824
1_13	Eucgr.A00559	C2H2	-	-	0.120924
1_13	Eucgr.A01159	C2H2	-	-	0.119791
1_13	Eucgr.A01001	WRKY	-	-	0.117043
1_13	Eucgr.A00193	GATA	-	-	0.111067
1_13	Eucgr.A00908	FAR1	-	-	0.106318
1_13	Eucgr.A00766	GRAS	-	-	0.0986072
1_13	Eucgr.A00903	GRAS	-	-	0.0983018
1_13	Eucgr.A00764	GRAS	-	-	0
1_13	Eucgr.A00769	GRAS	-	-	0
1_13	Eucgr.A00772	GRAS	-	-	0
1_13	Eucgr.A00910	FAR1	-	-	0
1_13	Eucgr.A00517	G2-like	-	-	0
1_13	Eucgr.A00520	Trihelix	-	-	0
1_13	Eucgr.A00553	C2H2	-	-	0
1_13	Eucgr.A00563	C2H2	-	-	0
1_13	Eucgr.A00567	C2H2	-	-	0
1_13	Eucgr.A00580	C2H2	-	-	0
1_13	Eucgr.A00584	C2H2	-	-	0
1_13	Eucgr.A00588	C2H2	-	-	0
1_13	Eucgr.A00605	GRAS	-	-	0
1_13	Eucgr.A00969	NAC	-	-	0
1_13	Eucgr.A00996	MYB	-	-	0
1_13	Eucgr.A00998	bHLH	-	-	0
1_13	Eucgr.A01028	SAP	-	-	0
1_13	Eucgr.A01051	GRAS	-	-	0
1_13	Eucgr.A00354	GRAS	-	-	0
1_13	Eucgr.A00355	GRAS	-	-	0
1_13	Eucgr.A00357	NAC	-	-	0
1_13	Eucgr.A00359	NAC	-	-	0
1_13	Eucgr.A00362	NAC	-	-	0
1_13	Eucgr.A00365	NAC	-	-	0
1_13	Eucgr.A00368	NAC	-	-	0
1_13	Eucgr.A00369	NAC	-	-	0
1_13	Eucgr.A00370	NAC	-	-	0
1_13	Eucgr.A00371	NAC	-	-	0
1_13	Eucgr.A00435	NAC	-	-	0
1_13	Eucgr.A00437	NAC	-	-	0
1_13	Eucgr.A01122	MYB	-	-	0
1_13	Eucgr.A01182	AP2	-	-	0
1_13	Eucgr.A01195	WRKY	-	-	0
1_13	Eucgr.A01230	C2H2	-	-	0
1_13	Eucgr.A01231	C2H2	-	-	0
1_13	Eucgr.A01232	C2H2	-	-	0
1_13	Eucgr.A01233	C2H2	yes	(AT3G49930)	0
1_13	Eucgr.A01258	Dof	-	-	0
1_13	Eucgr.A00281	FAR1	-	-	0
1_13	Eucgr.A00189	ARR-B	-	-	0
1_13	Eucgr.A00200	MYB	-	-	0
1_13	Eucgr.A01279	GRAS	-	-	0
1_13	Eucgr.A01297	C2H2	-	-	0
10_13/10_31/10_38	Eucgr.J02823	MYB_related	-	-	1.55555
10_13/10_31/10_38	Eucgr.J01601	MYB	yes	EgrMYB122 (AtMYB43)	1.41141
10_13/10_31/10_38	Eucgr.J01242	GRAS	-	-	1.34549
10_13/10_31/10_38	Eucgr.J03078	FAR1	-	-	1.28774
10_13/10_31/10_38	Eucgr.J02994	Trihelix	-	-	1.13206
10_13/10_31/10_38	Eucgr.J01244	GRAS	-	-	1.05746
10_13/10_31/10_38	Eucgr.J01940	MYB	-	-	1.04432
10_13/10_31/10_38	Eucgr.J02947	GATA	-	-	1.00119
10_13/10_31/10_38	Eucgr.J00923	ARF	-	-	0.91477
10_13/10_31/10_38	Eucgr.J01123	LBD	yes	EgLBD37	0.833745
10_13/10_31/10_38	Eucgr.J00491	bZIP	-	-	0.759768
10_13/10_31/10_38	Eucgr.J00957	Dof	yes	(AtDOF2.1)	0.75
10_13/10_31/10_38	Eucgr.J00349	MYB	-	-	0.7194
10_13/10_31/10_38	Eucgr.J01344	ZF-HD	-	-	0.716898
10_13/10_31/10_38	Eucgr.J00531	NAC	-	-	0.644662
10_13/10_31/10_38	Eucgr.J02392	GATA	-	-	0.593532
10_13/10_31/10_38	Eucgr.J01038	NAC	-	-	0.488026
10_13/10_31/10_38	Eucgr.J01083	GATA	-	-	0.481035
10_13/10_31/10_38	Eucgr.J03101	C2H2	-	-	0.469841
10_13/10_31/10_38	Eucgr.J02278	C2H2	-	-	0.456987
10_13/10_31/10_38	Eucgr.J02939	MYB_related	-	-	0.433182
10_13/10_31/10_38	Eucgr.J00701	HB-other	-	-	0.42536
10_13/10_31/10_38	Eucgr.J00320	bZIP	-	-	0.422655
10_13/10_31/10_38	Eucgr.J02237	LBD	-	-	0.413742
10_13/10_31/10_38	Eucgr.J02254	NAC	-	-	0.399456
10_13/10_31/10_38	Eucgr.J01431	bZIP	-	-	0.362637
10_13/10_31/10_38	Eucgr.J00788	C2H2	-	-	0.344176
10_13/10_31/10_38	Eucgr.J00189	MYB	-	-	0.322635
10_13/10_31/10_38	Eucgr.J00697	SRS	-	-	0.301104
10_13/10_31/10_38	Eucgr.J02042	GRAS	-	-	0.29827
10_13/10_31/10_38	Eucgr.J00574	TALE	-	-	0.295849
10_13/10_31/10_38	Eucgr.J01501	LBD	-	-	0.291655
10_13/10_31/10_38	Eucgr.J02851	C2H2	-	-	0.289375
10_13/10_31/10_38	Eucgr.J00202	C3H	-	-	0.283798
10_13/10_31/10_38	Eucgr.J01594	GRAS	-	-	0.280709
10_13/10_31/10_38	Eucgr.J02250	LBD	-	-	0.240886
10_13/10_31/10_38	Eucgr.J00206	NF-X1	-	-	0.216955
10_13/10_31/10_38	Eucgr.J00905	MYB_related	-	-	0.210859
10_13/10_31/10_38	Eucgr.J01931	C2H2	-	-	0.194702
10_13/10_31/10_38	Eucgr.J01264	C3H	-	-	0.193089
10_13/10_31/10_38	Eucgr.J00792	AP2	-	-	0.181294
10_13/10_31/10_38	Eucgr.J00637	bZIP	-	-	0.159126
10_13/10_31/10_38	Eucgr.J02044	GRAS	-	-	0.147166
10_13/10_31/10_38	Eucgr.J00764	NF-YA	-	-	0.138299
10_13/10_31/10_38	Eucgr.J00119	bZIP	-	-	0.128652
10_13/10_31/10_38	Eucgr.J00587	YABBY	-	-	0.126389
10_13/10_31/10_38	Eucgr.J02131	AP2	-	-	0.125085
10_13/10_31/10_38	Eucgr.J03076	FAR1	-	-	0.116158
10_13/10_31/10_38	Eucgr.J00539	E2F/DP	-	-	0.115359
10_13/10_31/10_38	Eucgr.J02286	Trihelix	-	-	0.111598
10_13/10_31/10_38	Eucgr.J00785	Trihelix	-	-	0.104125
10_13/10_31/10_38	Eucgr.J00922	GATA	-	-	0.0863462
10_13/10_31/10_38	Eucgr.J00190	bHLH	-	-	0.0830039
10_13/10_31/10_38	Eucgr.J02841	MYB_related	-	-	0.0758718
10_13/10_31/10_38	Eucgr.J02884	Dof	yes	(AtDOF2)	0.0646204
10_13/10_31/10_38	Eucgr.J01929	MYB	-	-	0.0599058
10_13/10_31/10_38	Eucgr.J00250	MYB	-	-	0.0581152
10_13/10_31/10_38	Eucgr.J00316	AP2	-	-	0.0540336
10_13/10_31/10_38	Eucgr.J01012	Trihelix	-	-	0.0476168
10_13/10_31/10_38	Eucgr.J02041	GRAS	-	-	0.0452663
10_13/10_31/10_38	Eucgr.J00499	NF-YB	-	-	0.0384931
10_13/10_31/10_38	Eucgr.J00271	MYB_related	-	-	0.0360937
10_13/10_31/10_38	Eucgr.J00939	C2H2	-	-	0.0325149
10_13/10_31/10_38	Eucgr.J02279	MYB	-	-	0.0223921
10_13/10_31/10_38	Eucgr.J00796	bHLH	-	-	0.0204126
10_13/10_31/10_38	Eucgr.J01756	WRKY	-	-	0.0195381
10_13/10_31/10_38	Eucgr.J00631	EIL	-	-	0.018807
10_13/10_31/10_38	Eucgr.J02113	AP2	-	-	0.0153015
10_13/10_31/10_38	Eucgr.J02043	GRAS	-	-	0.0131552
10_13/10_31/10_38	Eucgr.J03074	FAR1	-	-	0.0103646
10_13/10_31/10_38	Eucgr.J02819	MYB	-	-	0.00976558
10_13/10_31/10_38	Eucgr.J02186	HD-ZIP	-	-	0.00899506
10_13/10_31/10_38	Eucgr.J00182	G2-like	-	-	0.00601661
10_13/10_31/10_38	Eucgr.J03117	WRKY	-	-	0.00366662
10_13/10_31/10_38	Eucgr.J02389	SRS	-	-	0.00299741
10_13/10_31/10_38	Eucgr.J00892	MYB_related	-	-	0
10_13/10_31/10_38	Eucgr.J00940	NAC	-	-	0
10_13/10_31/10_38	Eucgr.J01041	C2H2	-	-	0
10_13/10_31/10_38	Eucgr.J01042	ERF	-	-	0
10_13/10_31/10_38	Eucgr.J01116	FAR1	-	-	0
10_13/10_31/10_38	Eucgr.J00505	NAC	-	-	0
10_13/10_31/10_38	Eucgr.J00508	NAC	-	-	0
10_13/10_31/10_38	Eucgr.J00509	NAC	-	-	0
10_13/10_31/10_38	Eucgr.J00511	NAC	-	-	0
10_13/10_31/10_38	Eucgr.J00512	NAC	-	-	0
10_13/10_31/10_38	Eucgr.J00513	NAC	-	-	0
10_13/10_31/10_38	Eucgr.J00514	NAC	-	-	0
10_13/10_31/10_38	Eucgr.J00516	NAC	-	-	0
10_13/10_31/10_38	Eucgr.J00517	NAC	-	-	0
10_13/10_31/10_38	Eucgr.J00518	NAC	-	-	0
10_13/10_31/10_38	Eucgr.J00519	NAC	-	-	0
10_13/10_31/10_38	Eucgr.J00520	NAC	-	-	0
10_13/10_31/10_38	Eucgr.J00521	NAC	-	-	0
10_13/10_31/10_38	Eucgr.J00664	NF-YC	-	-	0
10_13/10_31/10_38	Eucgr.J00680	HSF	-	-	0
10_13/10_31/10_38	Eucgr.J00106	WRKY	-	-	0
10_13/10_31/10_38	Eucgr.J00107	WRKY	-	-	0
10_13/10_31/10_38	Eucgr.J00175	LBD	-	-	0
10_13/10_31/10_38	Eucgr.J00345	Nin-like	-	-	0
10_13/10_31/10_38	Eucgr.J00391	C2H2	-	-	0
10_13/10_31/10_38	Eucgr.J01215	bHLH	-	-	0
10_13/10_31/10_38	Eucgr.J01231	C2H2	-	-	0
10_13/10_31/10_38	Eucgr.J01266	C2H2	-	-	0
10_13/10_31/10_38	Eucgr.J01343	MYB	-	-	0
10_13/10_31/10_38	Eucgr.J01362	MYB	-	-	0
10_13/10_31/10_38	Eucgr.J01466	TCP	-	-	0
10_13/10_31/10_38	Eucgr.J01553	MYB	-	-	0
10_13/10_31/10_38	Eucgr.J01555	MYB	-	-	0
10_13/10_31/10_38	Eucgr.J01558	MYB_related	-	-	0
10_13/10_31/10_38	Eucgr.J01563	bHLH	-	-	0
10_13/10_31/10_38	Eucgr.J01569	MYB	-	-	0
10_13/10_31/10_38	Eucgr.J01573	MYB	-	-	0
10_13/10_31/10_38	Eucgr.J01574	MYB	-	-	0
10_13/10_31/10_38	Eucgr.J01576	MYB	-	-	0
10_13/10_31/10_38	Eucgr.J01578	MYB	-	-	0
10_13/10_31/10_38	Eucgr.J01580	MYB	-	-	0
10_13/10_31/10_38	Eucgr.J01586	MYB	-	-	0
10_13/10_31/10_38	Eucgr.J01904	G2-like	-	-	0
10_13/10_31/10_38	Eucgr.J02040	GRAS	-	-	0
10_13/10_31/10_38	Eucgr.J02429	WOX	-	-	0
10_13/10_31/10_38	Eucgr.J02653	WRKY	-	-	0
10_13/10_31/10_38	Eucgr.J02655	WRKY	-	-	0
10_13/10_31/10_38	Eucgr.J02815	GRAS	-	-	0
10_13/10_31/10_38	Eucgr.J02816	MYB	-	-	0
10_13/10_31/10_38	Eucgr.J02817	MYB	-	-	0
10_13/10_31/10_38	Eucgr.J03007	M-type_MADS	-	-	0
10_13/10_31/10_38	Eucgr.J02073	MYB_related	-	-	0
10_13/10_31/10_38	Eucgr.J02212	MYB	-	-	0
10_13/10_31/10_38	Eucgr.J02217	MYB	-	-	0
10_13/10_31/10_38	Eucgr.J02241	M-type_MADS	-	-	0
10_13/10_31/10_38	Eucgr.J02348	M-type_MADS	-	-	0
11_22	Eucgr.K01670	G2-like	-	-	0.763392
11_22	Eucgr.K01361	HB-other	-	-	0.584543
11_22	Eucgr.K01706	bZIP	-	-	0.52376
11_22	Eucgr.K01251	MYB_related	-	-	0.5
11_22	Eucgr.K01387	CO-like	-	-	0.438137
11_22	Eucgr.K02109	bHLH	-	-	0.433645
11_22	Eucgr.K02197	ARF	-	-	0.409703
11_22	Eucgr.K01472	NAC	-	-	0.375886
11_22	Eucgr.K01228	NAC	-	-	0.352752
11_22	Eucgr.K02297	MYB	yes	EgrMYB135 (AtMYB54)	0.341804
11_22	Eucgr.K01835	C3H	-	-	0.200037
11_22	Eucgr.K02136	ERF	-	-	0.187441
11_22	Eucgr.K01828	SBP	-	-	0.187264
11_22	Eucgr.K01822	bZIP	-	-	0.185436
11_22	Eucgr.K01847	HD-ZIP	-	-	0.182223
11_22	Eucgr.K01921	NF-YA	-	-	0.179293
11_22	Eucgr.K02072	Trihelix	-	-	0.177043
11_22	Eucgr.K01371	MYB_related	-	-	0.174249
11_22	Eucgr.K01240	ARF	-	-	0.171545
11_22	Eucgr.K02292	C2H2	-	-	0.16583
11_22	Eucgr.K01943	NF-YA	-	-	0
11_22	Eucgr.K01971	WRKY	-	-	0
11_22	Eucgr.K02069	ERF	-	-	0
11_22	Eucgr.K02071	ERF	-	-	0
11_22	Eucgr.K02085	FAR1	-	-	0
11_22	Eucgr.K02192	LFY	-	-	0
11_22	Eucgr.K02193	ERF	-	-	0
11_22	Eucgr.K01643	bZIP	-	-	0
11_22	Eucgr.K01320	GRAS	-	-	0
11_22	Eucgr.K01383	GRAS	-	-	0
11_22	Eucgr.K01384	GRAS	-	-	0
11_22	Eucgr.K01471	NAC	-	-	0
11_22	Eucgr.K01476	G2-like	-	-	0
11_22	Eucgr.K01504	MYB	-	-	0
11_22	Eucgr.K01522	LBD	-	-	0
11_22	Eucgr.K01541	Dof	-	-	0
11_22	Eucgr.K01542	MYB	-	-	0
11_22	Eucgr.K01545	MYB	-	-	0
11_22	Eucgr.K02205	NAC	-	-	0
11_22	Eucgr.K02222	LBD	-	-	0
11_22	Eucgr.K02225	NAC	-	-	0
11_22	Eucgr.K02229	bHLH	-	-	0
11_22	Eucgr.K02284	NF-X1	-	-	0
11_22	Eucgr.K02302	MYB_related	-	-	0
11_22	Eucgr.K02303	NAC	-	-	0
11_22	Eucgr.K01289	WRKY	-	-	0
11_22	Eucgr.K01151	WRKY	-	-	0
11_22	Eucgr.K01195	MIKC_MADS	-	-	0
11_22	Eucgr.K01219	WRKY	-	-	0
6_1	Eucgr.F00192	ERF	-	-	0.836531
6_1	Eucgr.F00621	WRKY	-	-	0.369636
6_1	Eucgr.F00659	ERF	-	-	0.310425
6_1	Eucgr.F00187	WRKY	-	-	0.130073
6_1	Eucgr.F00097	GRF	-	-	0.053642
6_1	Eucgr.F00114	C2H2	-	-	0.037037
6_1	Eucgr.F00098	AP2	-	-	0.0350403
6_1	Eucgr.F00497	ERF	-	-	0.0341973
6_1	Eucgr.F00044	B3	-	-	0.025809
6_1	Eucgr.F00031	MYB	-	-	0.0253383
6_1	Eucgr.F00115	LBD	-	-	0.0236611
6_1	Eucgr.F00740	WRKY	-	-	0.0229504
6_1	Eucgr.F00433	GATA	-	-	0.0224937
6_1	Eucgr.F00039	Dof	-	-	0
6_1	Eucgr.F00049	C2H2	-	-	0
6_1	Eucgr.F00100	bHLH	-	-	0
6_1	Eucgr.F00106	TALE	yes	(AtBP)	0
6_1	Eucgr.F00215	HSF	-	-	0
6_1	Eucgr.F00216	bHLH	-	-	0
6_1	Eucgr.F00325	MYB	-	-	0
6_1	Eucgr.F00336	C2H2	-	-	0
6_1	Eucgr.F00378	HD-ZIP	-	-	0
6_1	Eucgr.F00403	ZF-HD	-	-	0
6_1	Eucgr.F00420	MIKC_MADS	-	-	0
6_1	Eucgr.F00459	bHLH	-	-	0
6_1	Eucgr.F00557	FAR1	-	-	0
7_43/7_44/7_48	Eucgr.G02557	C3H	-	-	1.93821
7_43/7_44/7_48	Eucgr.G02493	Dof	-	-	1.81817
7_43/7_44/7_48	Eucgr.G02840	GATA	-	-	1.71705
7_43/7_44/7_48	Eucgr.G01703	TALE	yes	(AtBLH6)	1.69998
7_43/7_44/7_48	Eucgr.G02854	C2H2	-	-	1.55213
7_43/7_44/7_48	Eucgr.G02815	MYB	-	-	1.44852
7_43/7_44/7_48	Eucgr.G02941	GRAS	-	-	1.32451
7_43/7_44/7_48	Eucgr.G03185	MYB	-	-	1.32371
7_43/7_44/7_48	Eucgr.G02163	GRAS	-	-	1.32296
7_43/7_44/7_48	Eucgr.G02740	NAC	-	-	1.21123
7_43/7_44/7_48	Eucgr.G03198	NF-YC	-	-	1.07917
7_43/7_44/7_48	Eucgr.G02838	ARF	-	-	1.06553
7_43/7_44/7_48	Eucgr.G02591	MYB	-	-	1.02525
7_43/7_44/7_48	Eucgr.G02789	C3H	-	-	0.982269
7_43/7_44/7_48	Eucgr.G02494	G2-like	-	-	0.9585
7_43/7_44/7_48	Eucgr.G02745	C2H2	yes	(AtZAT5)	0.926678
7_43/7_44/7_48	Eucgr.G03217	bZIP	-	-	0.915296
7_43/7_44/7_48	Eucgr.G02793	AP2	-	-	0.902228
7_43/7_44/7_48	Eucgr.G02796	NF-YB	-	-	0.901071
7_43/7_44/7_48	Eucgr.G02940	GRAS	-	-	0.839598
7_43/7_44/7_48	Eucgr.G02632	EIL	-	-	0.839143
7_43/7_44/7_48	Eucgr.G01324	HB-PHD	-	-	0.82467
7_43/7_44/7_48	Eucgr.G02351	bHLH	-	-	0.801431
7_43/7_44/7_48	Eucgr.G02094	ARR-B	-	-	0.788982
7_43/7_44/7_48	Eucgr.G02349	NAC	-	-	0.741714
7_43/7_44/7_48	Eucgr.G02469	WRKY	-	-	0.696836
7_43/7_44/7_48	Eucgr.G01683	bHLH	-	-	0.690057
7_43/7_44/7_48	Eucgr.G03385	MYB	yes	EgrMYB2	0.688861
7_43/7_44/7_48	Eucgr.G02067	BBR-BPC	-	-	0.627393
7_43/7_44/7_48	Eucgr.G01503	G2-like	-	-	0.603528
7_43/7_44/7_48	Eucgr.G02326	ERF	-	-	0.600152
7_43/7_44/7_48	Eucgr.G02539	Whirly	-	-	0.545715
7_43/7_44/7_48	Eucgr.G01517	B3	-	-	0.486717
7_43/7_44/7_48	Eucgr.G03135	bZIP	-	-	0.478942
7_43/7_44/7_48	Eucgr.G02522	MYB	-	-	0.473254
7_43/7_44/7_48	Eucgr.G01458	B3	-	-	0.44556
7_43/7_44/7_48	Eucgr.G01859	Nin-like	-	-	0.438528
7_43/7_44/7_48	Eucgr.G02939	GRAS	-	-	0.430986
7_43/7_44/7_48	Eucgr.G02636	AP2	-	-	0.415168
7_43/7_44/7_48	Eucgr.G01436	bZIP	yes	(AtABF1)	0.40784
7_43/7_44/7_48	Eucgr.G02195	MYB	-	-	0.403686
7_43/7_44/7_48	Eucgr.G01774	MYB	yes	EgrMYB1	0.389994
7_43/7_44/7_48	Eucgr.G02520	HD-ZIP	-	-	0.378447
7_43/7_44/7_48	Eucgr.G03258	GRAS	-	-	0.370549
7_43/7_44/7_48	Eucgr.G01455	B3	-	-	0.364159
7_43/7_44/7_48	Eucgr.G02040	C2H2	-	-	0.343275
7_43/7_44/7_48	Eucgr.G02341	bZIP	-	-	0.338148
7_43/7_44/7_48	Eucgr.G01722	GATA	-	-	0.315457
7_43/7_44/7_48	Eucgr.G03225	Trihelix	-	-	0.31084
7_43/7_44/7_48	Eucgr.G01938	bHLH	-	-	0.282955
7_43/7_44/7_48	Eucgr.G02066	C2H2	-	-	0.271161
7_43/7_44/7_48	Eucgr.G03275	bZIP	-	-	0.232846
7_43/7_44/7_48	Eucgr.G02322	CO-like	-	-	0.173586
7_43/7_44/7_48	Eucgr.G03396	bHLH	-	-	0.130365
7_43/7_44/7_48	Eucgr.G01970	ERF	-	-	0.122138
7_43/7_44/7_48	Eucgr.G03029	MYB	yes	(AtMYB-like)	0.0717145
7_43/7_44/7_48	Eucgr.G01548	NAC	-	-	0.0703735
7_43/7_44/7_48	Eucgr.G02492	MYB	-	-	0.0665318
7_43/7_44/7_48	Eucgr.G02343	G2-like	-	-	0.0588003
7_43/7_44/7_48	Eucgr.G02459	WRKY	-	-	0.0542925
7_43/7_44/7_48	Eucgr.G03121	LBD	yes	(AtASL11)	0.0467797
7_43/7_44/7_48	Eucgr.G03377	NF-YA	-	-	0.0463443
7_43/7_44/7_48	Eucgr.G03078	LBD	-	-	0.0409604
7_43/7_44/7_48	Eucgr.G03094	ERF	-	-	0.039251
7_43/7_44/7_48	Eucgr.G02186	HD-ZIP	yes	(ATHB18)	0.0388289
7_43/7_44/7_48	Eucgr.G01639	B3	-	-	0
7_43/7_44/7_48	Eucgr.G01645	bZIP	-	-	0
7_43/7_44/7_48	Eucgr.G01710	DBB	-	-	0
7_43/7_44/7_48	Eucgr.G01757	bHLH	-	-	0
7_43/7_44/7_48	Eucgr.G01758	NAC	-	-	0
7_43/7_44/7_48	Eucgr.G01783	bHLH	-	-	0
7_43/7_44/7_48	Eucgr.G01984	NAC	-	-	0
7_43/7_44/7_48	Eucgr.G02068	ZF-HD	-	-	0
7_43/7_44/7_48	Eucgr.G02321	LBD	-	-	0
7_43/7_44/7_48	Eucgr.G02345	B3	-	-	0
7_43/7_44/7_48	Eucgr.G02354	TCP	-	-	0
7_43/7_44/7_48	Eucgr.G02427	MIKC_MADS	-	-	0
7_43/7_44/7_48	Eucgr.G02486	NAC	-	-	0
7_43/7_44/7_48	Eucgr.G02506	NAC	-	-	0
7_43/7_44/7_48	Eucgr.G02519	bHLH	-	-	0
7_43/7_44/7_48	Eucgr.G02535	WRKY	-	-	0
7_43/7_44/7_48	Eucgr.G02751	bZIP	-	-	0
7_43/7_44/7_48	Eucgr.G01261	LBD	-	-	0
7_43/7_44/7_48	Eucgr.G01448	VOZ	-	-	0
7_43/7_44/7_48	Eucgr.G01493	bHLH	-	-	0
7_43/7_44/7_48	Eucgr.G01507	NAC	-	-	0
7_43/7_44/7_48	Eucgr.G01550	NAC	-	-	0
7_43/7_44/7_48	Eucgr.G01551	NAC	-	-	0
7_43/7_44/7_48	Eucgr.G02910	C2H2	-	-	0
7_43/7_44/7_48	Eucgr.G02955	LBD	-	-	0
7_43/7_44/7_48	Eucgr.G03036	WOX	-	-	0
7_43/7_44/7_48	Eucgr.G01185	M-type_MADS	yes	(AtAGL56)	0
7_43/7_44/7_48	Eucgr.G01234	bHLH	-	-	0
7_43/7_44/7_48	Eucgr.G01236	B3	-	-	0
7_43/7_44/7_48	Eucgr.G01238	B3	-	-	0
7_43/7_44/7_48	Eucgr.G01240	B3	-	-	0
7_43/7_44/7_48	Eucgr.G01241	B3	-	-	0
7_43/7_44/7_48	Eucgr.G01242	B3	-	-	0
7_43/7_44/7_48	Eucgr.G01245	B3	-	-	0
7_43/7_44/7_48	Eucgr.G01246	B3	-	-	0
7_43/7_44/7_48	Eucgr.G01247	C2H2	-	-	0
7_43/7_44/7_48	Eucgr.G03067	C3H	-	-	0
7_43/7_44/7_48	Eucgr.G03089	LBD	-	-	0
7_43/7_44/7_48	Eucgr.G03144	WRKY	-	-	0
7_43/7_44/7_48	Eucgr.G03145	WRKY	-	-	0
7_43/7_44/7_48	Eucgr.G03183	MYB	-	-	0
7_43/7_44/7_48	Eucgr.G03284	MIKC_MADS	-	-	0
8_53	Eucgr.H03871	C3H	-	-	0.889484
8_53	Eucgr.H03892	NF-YB	-	-	0.857143
8_53	Eucgr.H04114	SBP	-	-	0.818799
8_53	Eucgr.H04623	CAMTA	-	-	0.596458
8_53	Eucgr.H03872	C3H	-	-	0.558917
8_53	Eucgr.H03412	HSF	-	-	0.524155
8_53	Eucgr.H04783	CAMTA	-	-	0.397049
8_53	Eucgr.H04337	bHLH	-	-	0.36686
8_53	Eucgr.H04035	CAMTA	-	-	0.34177
8_53	Eucgr.H04476	NF-YC	-	-	0.240995
8_53	Eucgr.H04742	HD-ZIP	yes	(AtATHB52)	0.12626
8_53	Eucgr.H04824	bZIP	-	-	0.116535
8_53	Eucgr.H03591	bHLH	-	-	0.104794
8_53	Eucgr.H04693	ARR-B	-	-	0.0998565
8_53	Eucgr.H02782	ERF	-	-	0
8_53	Eucgr.H02788	bHLH	-	-	0
8_53	Eucgr.H02817	HD-ZIP	-	-	0
8_53	Eucgr.H02896	MYB	yes	EgrMYB97 (AtMYB79)	0
8_53	Eucgr.H02901	B3	-	-	0
8_53	Eucgr.H03057	MYB	-	-	0
8_53	Eucgr.H03088	ERF	-	-	0
8_53	Eucgr.H03090	ERF	-	-	0
8_53	Eucgr.H03091	ERF	-	-	0
8_53	Eucgr.H03258	C2H2	-	-	0
8_53	Eucgr.H03292	TALE	-	-	0
8_53	Eucgr.H03349	WRKY	yes	(AtWRKY45)	0
8_53	Eucgr.H03356	GRAS	-	-	0
8_53	Eucgr.H03362	NAC	yes	EgrNAC121 (AtANAC084)	0
8_53	Eucgr.H03387	NAC	yes	EgrNAC122 (AtVNI2)	0
8_53	Eucgr.H03425	CPP	-	-	0
8_53	Eucgr.H03870	ERF	-	-	0
8_53	Eucgr.H03965	ERF	-	-	0
8_53	Eucgr.H04023	GATA	-	-	0
8_53	Eucgr.H04038	bZIP	-	-	0
8_53	Eucgr.H04039	GRAS	-	-	0
8_53	Eucgr.H04061	WRKY	-	-	0
8_53	Eucgr.H04082	MYB	yes	EgrMYB99 (AtMYB112)	0
8_53	Eucgr.H04135	WRKY	-	-	0
8_53	Eucgr.H04157	MYB	-	-	0
8_53	Eucgr.H04254	ERF	-	-	0
8_53	Eucgr.H04338	bZIP	-	-	0
8_53	Eucgr.H04383	Trihelix	-	-	0
8_53	Eucgr.H04468	bHLH	-	-	0
8_53	Eucgr.H04502	NF-YB	-	-	0
8_53	Eucgr.H04617	MIKC_MADS	-	-	0
8_53	Eucgr.H04618	MIKC_MADS	-	-	0
8_53	Eucgr.H04688	GRAS	-	-	0
8_53	Eucgr.H04694	ARR-B	-	-	0
8_53	Eucgr.H04738	bHLH	-	-	0
8_53	Eucgr.H04834	M-type_MADS	-	-	0
8_53	Eucgr.H04892	ERF	-	-	0
8_53	Eucgr.H04946	bHLH	-	-	0
9_1	Eucgr.I00225	C3H	-	-	0.620115
9_1	Eucgr.I00185	NF-YB	-	-	0.297848
9_1	Eucgr.I00102	NAC	-	-	0.170369
9_1	Eucgr.I00213	NAC	yes	EgrNAC140 (AtVNI1)	0.168426
9_1	Eucgr.I00305	WRKY	yes	(AtWRKY13)	0.140891
9_1	Eucgr.I00556	MIKC_MADS	-	-	0.0741596
9_1	Eucgr.I00192	NAC	-	-	0.0701669
9_1	Eucgr.I00058	NAC	-	-	0.0530022
9_1	Eucgr.I00097	NAC	-	-	0.0331154
9_1	Eucgr.I00193	NAC	-	-	0.0328691
9_1	Eucgr.I00060	NAC	-	-	0.0322581
9_1	Eucgr.I00059	NAC	-	-	0.0292372
9_1	Eucgr.I00100	NAC	yes	EgrNAC134 (AtANAC102)	0.0261968
9_1	Eucgr.I00317	WRKY	-	-	0.0236035
9_1	Eucgr.I00292	ERF	-	-	0.0213699
9_1	Eucgr.I00191	NAC	-	-	0.0208423
9_1	Eucgr.I00406	B3	-	-	0.0200485
9_1	Eucgr.I00101	NAC	-	-	0.0196865
9_1	Eucgr.I00403	B3	-	-	0.0190576
9_1	Eucgr.I00442	MYB	-	-	0.017317
9_1	Eucgr.I00056	NAC	-	-	0
9_1	Eucgr.I00057	NAC	-	-	0
9_1	Eucgr.I00095	NAC	-	-	0
9_1	Eucgr.I00098	NAC	-	-	0
9_1	Eucgr.I00099	NAC	-	-	0
9_1	Eucgr.I00236	GRAS	-	-	0
9_1	Eucgr.I00291	ERF	-	-	0
9_1	Eucgr.I00316	WRKY	-	-	0
9_1	Eucgr.I00397	B3	-	-	0
9_1	Eucgr.I00399	B3	-	-	0
9_1	Eucgr.I00400	B3	-	-	0
9_1	Eucgr.I00402	B3	-	-	0
9_1	Eucgr.I00407	B3	-	-	0
9_1	Eucgr.I00413	Nin-like	-	-	0
9_1	Eucgr.I00420	EIL	-	-	0
9_1	Eucgr.I00422	ERF	-	-	0
9_1	Eucgr.I00465	B3	-	-	0
9_1	Eucgr.I00564	AP2	-	-	0
9_1	Eucgr.I00569	Dof	-	-	0
±eQTL naming convension: eQTL chromosome number "_" eQTL peak Mb bin (e.g. 10_31 means the eQTL is located in the interval 31-32 Mb on chromosome 10 of the E. grandis v1.1 genome)
$Underlying TF score = (number of correlations >0.5 of the underlying TF with all genes sharing an eQTL at that locus) / (max connectivity of all underlying TFs for that eQTL) * average correlation
References:
1	Jin J, Tian F, Yang DC, Meng YQ, Kong L, Luo J, et al. PlantTFDB 4.0: Toward a central hub for transcription factors and regulatory interactions in plants. Nucleic Acids Res. 2017;45:D1040–D1045.

## Sheet: Table S9
Table S9. Final score for ranking the eight LAC/PRX candidate genes from subnetwork 2 (Figure 2, Table S3) using multiple lines of evidence.
Gene	Type	LAC/PRX	Average correlation with cell wall related genes	Number of correlations (>0.5) with cell wall-related genes	Score: average correlation and number with cell wall related genes#	Number overlaps with cell wall related tQTLs	Score: overlap with cell wall related tQTLs$	Connectivity with cell wall enriched eQTL positions	Score: connectivity with cell wall enriched eQTL positions$	Cell wall related TF among the top 10 TFs underlying its eQTL position	Score: cell wall related TF among the top 10 TFs underlying its eQTL position$	Number of overlaps with cell wall related tQTL for its eQTL position	Score: overlaps with cell wall related tQTL for its eQTL position$	Final score (scale 0 to 5: best candidate = 5, worst candidate = 0)±
Eucgr.K02996	LAC	EgrLAC44	0.72761	70	1	0	0	3	1	5	1	5	1	4
Eucgr.A01282	LAC	EgrLAC1	0.707374	67	0.930524	6	1	1	0.333333	3	0.6	5	1	3.86386
Eucgr.K03111	LAC	EgrLAC47	0.633282	39	0.484914	0	0	0	0	1	0.2	2	0.4	1.08491
Eucgr.G03098	LAC	EgrLAC35	0.566811	21	0.233701	2	0.333333	1	0.333333	0	0	0	0	0.900368
Eucgr.G03028	LAC	EgrLAC34	0.529079	11	0.114266	2	0.333333	0	0	0	0	0	0	0.447599
Eucgr.B02799	LAC	EgrLAC12	0.560046	9	0.0989623	0	0	0	0	1	0.2	2	0.4	0.698962
Eucgr.J02484	PRX	EgrPrx158	0.508865	1	0.00999094	0	0	0	0	1	0.2	0	0	0.209991
Eucgr.L01734	LAC	EgrLAC53	0.626337	7	0.0860814	0	0	0	0	2	0.4	1	0.2	0.686081
#The calculated value divided by the maximum calculated value, where the calculated value is the product of the average correlation and number of correlations with SCW-related genes
$The calculated value divided by the maximum calculated value
±The final score is the sum of all the scores
